# Supplementary material for: Tick hemocytes have a pleiotropic role in microbial infection and arthropod fitness
Source: Nat Commun. 2024 Mar 8;15:2117. doi: 10.1038/s41467-024-46494-3 (PMC10923820; doi:10.1038/s41467-024-46494-3)
Supplement: Supplementary file 4 — Supplementary Data 1 [file 41467_2024_46494_MOESM4_ESM.xlsx]

## Sheet: DEGs Hemocytes Bulk RNAseq
Supplementary Data 1: Bulk RNA sequencing results of hemocytes from engorged ticks compared with unfed ticks.
6134 Genes (3188 UP and 2946 DOWN) with FDR<0.05 and -0.5146<logFC>0.3785 ( >30% increase or reduction in FC). FC = Fold Change; CPM = Counts per million; FDR = False discovery rate
LOC	Gene	logFC	logCPM	F	PValue	FDR
8024049	LOC8024049_coiled-coil_domain-containing_protein_8_homolog	8.69395	11.1694	1526.59	2.11927e-09	1.06202e-06
120839071	LOC120839071_putative_uncharacterized_protein_DDB_G0271606	8.43136	9.95672	403.975	1.02966e-06	1.23919e-05
8027169	LOC8027169_chitinase-3-like_protein_1	8.28385	11.1469	887.07	2.0039e-08	1.58538e-06
120836289	LOC120836289_uncharacterized_protein_LOC120836289	8.16015	10.6875	226.511	6.90887e-06	4.16257e-05
115311580	LOC115311580_serine-aspartate_repeat-containing_protein_I	8.07012	12.2586	247.144	4.36186e-06	3.05669e-05
115327782	LOC115327782_peritrophin-1	7.63734	10.0284	317.936	2.08408e-06	1.89948e-05
120839262	LOC120839262_solute_carrier_family_23_member_1-like	7.52682	9.60231	575.019	2.05462e-07	5.08492e-06
8038799	LOC8038799_histidine_ammonia-lyase_isoform_X2	7.09947	9.74539	352.663	1.5364e-06	1.56846e-05
8039848	LOC8039848_mitochondrial_sodium/calcium_exchanger_protein	7.05685	9.71943	194.746	1.06212e-05	5.56077e-05
8041045	LOC8041045_organic_cation_transporter_protein	6.84981	8.63008	404.339	1.02693e-06	1.23899e-05
8024046	LOC8024046_LOW_QUALITY_PROTEIN:_peritrophin-1	6.81514	10.9228	311.566	1.64419e-06	1.64453e-05
8025958	LOC8025958_solute_carrier_family_22_member_7	6.66348	9.03915	1187.57	6.17397e-09	1.14598e-06
8031397	LOC8031397_2-methoxy-6-polyprenyl-1,4-benzoquinol_methylase,_mitochondrial	6.52354	9.64888	2304.86	5.09191e-10	5.87487e-07
8023568	LOC8023568_cytochrome_P450_3A6	6.37084	9.10285	935.126	1.72902e-08	1.50158e-06
8025689	LOC8025689_mucin-6-like	6.33271	9.47164	190.345	1.13335e-05	5.83108e-05
8035427	LOC8035427_ornithine_decarboxylase_isoform_X2	6.32243	10.378	1157.42	5.51799e-09	1.1404e-06
8051745	LOC8051745_2-iminobutanoate/2-iminopropanoate_deaminase_isoform_X2	6.20808	8.49871	2731.09	2.82878e-10	5.87487e-07
8043565	LOC8043565_uncharacterized_oxidoreductase_SSP0419_isoform_X2	6.06755	9.50788	2422.47	4.28563e-10	5.87487e-07
8043558	LOC8043558_purine_nucleoside_phosphorylase_isoform_X2	6.04979	9.86754	2266.73	5.39479e-10	5.87487e-07
120849109	LOC120849109_von_Willebrand_factor-like	5.75643	8.37142	254.236	4.96885e-06	3.33515e-05
8040320	LOC8040320_probable_deoxyhypusine_synthase_isoform_X2	5.73047	9.7535	1890.37	1.01157e-09	8.87606e-07
8024000	LOC8024000_latrophilin-like_protein_LAT-2	5.729	7.68966	748.053	4.91276e-08	2.44603e-06
8029452	LOC8029452_chitin_synthase_chs-2	5.66738	7.85427	124.228	3.7777e-05	0.000142098
8029499	LOC8029499_cytosolic_non-specific_dipeptidase	5.66081	9.56288	819.956	2.21861e-08	1.68092e-06
120849776	LOC120849776_WAP,_Kazal,_immunoglobulin,_Kunitz_and_NTR_domain-containing_protein_1	5.65773	8.046	920.408	1.89871e-08	1.54734e-06
8025763	LOC8025763_uncharacterized_protein_LOC8025763	5.64685	7.64112	962.044	1.63775e-08	1.46366e-06
8024086	LOC8024086_bifunctional_3\\'-phosphoadenosine_5\\'-phosphosulfate_synthase_isoform_X1	5.64544	11.2125	1057.18	7.54474e-09	1.19924e-06
8035630	LOC8035630_urocanate_hydratase	5.57972	10.1246	374.526	5.78413e-07	9.00459e-06
120849053	LOC120849053_formimidoyltransferase-cyclodeaminase-like	5.49001	9.96126	499.513	1.60654e-07	4.41774e-06
120837454	LOC120837454_natterin-3	5.4847	7.99802	1039.2	1.08685e-08	1.23907e-06
8038398	LOC8038398_dihydropteridine_reductase	5.45059	9.54624	2256.73	5.47802e-10	5.87487e-07
8033979	LOC8033979_histone_deacetylase_6	5.35094	7.28009	952.377	1.69398e-08	1.48639e-06
120848111	LOC120848111_uncharacterized_protein_LOC120848111	5.32807	8.2779	726.646	4.1802e-08	2.22913e-06
8027431	LOC8027431_tryptophan_2,3-dioxygenase	5.18352	9.18041	1081.64	6.97188e-09	1.19924e-06
8024882	LOC8024882_uncharacterized_protein_LOC8024882	5.16995	7.99865	1154.53	6.14398e-09	1.14598e-06
120839090	LOC120839090_uncharacterized_protein_LOC120839090	5.11573	6.96684	329.437	1.87736e-06	1.78525e-05
115328432	LOC115328432_uncharacterized_protein_LOC115328432_isoform_X3	4.99418	7.72035	740.43	3.9262e-08	2.19727e-06
8051581	LOC8051581_ATP-binding_cassette_sub-family_C_member_4	4.92065	8.23535	742.92	3.88246e-08	2.19727e-06
8051438	LOC8051438_stearoyl-CoA_desaturase_5	4.90794	9.6039	807.914	1.90772e-08	1.54734e-06
8025706	LOC8025706_protein_5NUC	4.88922	9.44994	1378.38	3.01692e-09	1.06202e-06
8053630	LOC8053630_glutathione_S-transferase_1	4.88065	7.26368	1480.37	2.35701e-09	1.06202e-06
8043922	LOC8043922_organic_cation_transporter_protein	4.85153	6.68826	592.675	1.2297e-07	3.77354e-06
8031820	LOC8031820_bifunctional_purine_biosynthesis_protein_ATIC	4.79584	9.76543	827.199	1.75875e-08	1.50225e-06
8024657	LOC8024657_sodium-dependent_phosphate_transporter_1-B_isoform_X1	4.78817	9.00932	516.753	1.3009e-07	3.8874e-06
120848272	LOC120848272_mitochondrial_enolase_superfamily_member_1	4.765	6.82734	2526.69	3.70376e-10	5.87487e-07
120846053	LOC120846053_legumain	4.73308	7.02349	252.448	4.44446e-06	3.0884e-05
115321698	LOC115321698_endoribonuclease_Dicer_homolog_3a_isoform_X2	4.72952	7.09162	2651.53	3.13391e-10	5.87487e-07
8031802	LOC8031802_equilibrative_nucleoside_transporter_1_isoform_X2	4.68615	7.64667	512.384	2.03448e-07	5.04802e-06
120848981	LOC120848981_uncharacterized_protein_LOC120848981	4.68459	6.5607	661.006	6.81532e-08	2.8864e-06
120844926	LOC120844926_scoloptoxin_SSD14	4.68364	7.36958	1356.59	3.18775e-09	1.06202e-06
8043126	LOC8043126_peptidase_M20_domain-containing_protein_2	4.64729	7.39	1529.84	2.10373e-09	1.06202e-06
115325687	LOC115325687_zinc_metalloproteinase_nas-14_isoform_X4	4.63849	6.61606	390.645	8.24323e-07	1.10659e-05
8039023	LOC8039023_perilipin-5	4.61319	7.89365	1252.04	4.20602e-09	1.06202e-06
8052424	LOC8052424_4-coumarate--CoA_ligase_1	4.59709	8.05889	242.072	4.63458e-06	3.1748e-05
8032867	LOC8032867_glutathione_S-transferase_Mu_2	4.59006	7.64822	1696.72	1.4704e-09	9.46153e-07
8037857	LOC8037857_solute_carrier_family_22_member_6	4.58123	8.28136	466.461	2.29514e-07	5.36791e-06
8040321	LOC8040321_mitochondrial_mRNA_pseudouridine_synthase_Trub2	4.57307	8.61811	1725.18	1.38816e-09	9.46153e-07
8026040	LOC8026040_phenazine_biosynthesis-like_domain-containing_protein	4.57181	6.70185	449.135	4.42644e-07	7.82675e-06
8043348	LOC8043348_alpha-crystallin_B_chain	4.56159	8.02474	884.28	1.61942e-08	1.46081e-06
8023165	LOC8023165_adenylosuccinate_lyase	4.54031	7.93807	1098.91	6.60068e-09	1.17981e-06
8052995	LOC8052995_GMP_synthase	4.51483	10.3224	1436.78	2.61368e-09	1.06202e-06
8031173	LOC8031173_uncharacterized_protein_LOC8031173	4.51423	6.69667	579.937	1.12337e-07	3.67235e-06
8054029	LOC8054029_glycine_receptor_subunit_alpha-4_isoform_X1	4.47963	7.7862	416.946	4.9271e-07	8.24201e-06
121837140	LOC121837140_4-coumarate--CoA_ligase_1-like	4.45881	6.94684	366.526	1.00447e-06	1.22414e-05
8053492	LOC8053492_protein_henna	4.4439	8.83521	937.229	1.14332e-08	1.23907e-06
8041877	LOC8041877_aldehyde_dehydrogenase,_mitochondrial_isoform_X1	4.43098	7.41099	451.784	3.53233e-07	6.89928e-06
8029881	LOC8029881_4-coumarate--CoA_ligase_3	4.40824	7.66341	92.2005	8.66132e-05	0.000272665
8051027	LOC8051027_isocitrate_dehydrogenase	4.35325	9.01872	1334.01	3.3782e-09	1.06202e-06
8038921	LOC8038921_transmembrane_protease_serine_9	4.33858	6.35099	645.298	6.21021e-08	2.73912e-06
8036640	LOC8036640_glycine-rich_cell_wall_structural_protein_1.8	4.30908	7.72826	552.588	1.17745e-07	3.73841e-06
8051141	LOC8051141_glutamine_synthetase	4.28224	10.0349	574.451	6.16933e-08	2.73912e-06
8027873	LOC8027873_3\\'(2\\'),5\\'-bisphosphate_nucleotidase_1_isoform_X2	4.26546	9.36552	763.676	2.31623e-08	1.68092e-06
8040751	LOC8040751_dihydropyrimidine_dehydrogenase	4.24537	8.47938	470.903	1.87492e-07	4.78287e-06
8030953	LOC8030953_uncharacterized_protein_LOC8030953	4.22838	6.62746	329.781	1.38409e-06	1.47453e-05
8024599	LOC8024599_inosine-5\\'-monophosphate_dehydrogenase_1	4.21696	10.8969	928.451	1.18104e-08	1.23907e-06
8042363	LOC8042363_glutathione_peroxidase	4.19113	6.35599	20.1829	0.00443943	0.00735201
8028023	LOC8028023_zinc_finger_protein_2_homolog	4.18768	6.29733	891.006	1.57808e-08	1.46081e-06
8029797	LOC8029797_LOW_QUALITY_PROTEIN:_vitellogenin-6-like	4.17701	6.67881	180.076	1.32649e-05	6.54902e-05
8051709	LOC8051709_sodium-_and_chloride-dependent_GABA_transporter_1	4.1611	10.2566	634.153	4.39159e-08	2.29122e-06
8042854	LOC8042854_progranulin_isoform_X6	4.1505	7.78763	512.348	1.51024e-07	4.22517e-06
8025743	LOC8025743_alpha-crystallin_A_chain	4.14816	9.08808	990.026	9.46319e-09	1.22218e-06
115318078	LOC115318078_collagen_alpha-1(XVIII)_chain_isoform_X1	4.10704	6.32782	349.935	9.86493e-07	1.21539e-05
8033237	LOC8033237_uncharacterized_family_31_glucosidase_C1039.11c	4.0827	6.58201	354.873	9.18152e-07	1.17917e-05
8029702	LOC8029702_facilitated_trehalose_transporter_Tret1-like	4.03989	6.15527	110.989	5.17588e-05	0.000181392
8025762	LOC8025762_uncharacterized_protein_LOC8025762	4.0312	7.82248	417.63	3.28889e-07	6.69316e-06
8026455	LOC8026455_trifunctional_purine_biosynthetic_protein_adenosine-3	4.0159	8.41912	929.704	1.17556e-08	1.23907e-06
8053083	LOC8053083_salivary_cystatin-L2	3.99159	8.22256	974.658	9.98818e-09	1.23173e-06
8033365	LOC8033365_centrosomal_protein_of_44_kDa	3.97626	6.38928	909.946	1.26598e-08	1.29992e-06
8032946	LOC8032946_D-dopachrome_decarboxylase	3.96369	6.36144	1231.31	4.45579e-09	1.06202e-06
8025904	LOC8025904_uncharacterized_protein_LOC8025904	3.96234	7.21659	1218.38	4.62131e-09	1.06202e-06
120836302	LOC120836302_beta-hexosaminidase_subunit_beta	3.95108	6.14954	398.618	4.59672e-07	7.96015e-06
8030773	LOC8030773_proline-rich_protein_5-like	3.94086	7.56676	980.816	9.7734e-09	1.23147e-06
115321468	LOC115321468_uncharacterized_protein_LOC115321468	3.93253	5.74449	41.2977	0.000751668	0.0015879
115325433	LOC115325433_pupal_cuticle_protein_G1A-like_isoform_X1	3.91977	5.17976	71.1483	0.000176367	0.000481556
8041213	LOC8041213_uncharacterized_protein_LOC8041213	3.84707	5.85156	289.541	1.76744e-06	1.70935e-05
8025894	LOC8025894_alpha-crystallin_A_chain	3.84443	7.22992	432.954	2.92523e-07	6.26037e-06
8028919	LOC8028919_uncharacterized_protein_LOC8028919_isoform_X2	3.83522	6.26642	557.301	1.01187e-07	3.52584e-06
8032668	LOC8032668_cationic_amino_acid_transporter_4_isoform_X2	3.81769	8.2986	1036.33	8.08202e-09	1.19924e-06
115332756	LOC115332756_uncharacterized_protein_LOC115332756	3.80808	6.93989	712.463	3.5927e-08	2.10777e-06
8035979	LOC8035979_aldehyde_dehydrogenase_family_16_member_A1	3.76833	5.86375	679.495	3.97522e-08	2.19727e-06
115308496	LOC115308496_cholinephosphotransferase_1	3.73932	6.5264	136.004	2.93002e-05	0.000117493
8052083	LOC8052083_nicotinate-nucleotide_pyrophosphorylase	3.70451	6.66475	1034.53	8.13066e-09	1.19924e-06
8050940	LOC8050940_uncharacterized_protein_LOC8050940	3.69947	5.63667	764.743	2.30512e-08	1.68092e-06
8023067	LOC8023067_uncharacterized_protein_LOC8023067	3.68374	6.36294	43.5226	0.000655578	0.0014178
8026713	LOC8026713_uncharacterized_protein_LOC8026713_isoform_X2	3.67351	6.45377	1038.76	8.01676e-09	1.19924e-06
115330164	LOC115330164_uncharacterized_protein_LOC115330164	3.62499	10.3483	681.764	3.42337e-08	2.05232e-06
8031431	LOC8031431_cystathionine_gamma-lyase	3.614	6.87221	902.115	1.30429e-08	1.31136e-06
120838747	LOC120838747_C-1-tetrahydrofolate_synthase,_cytoplasmic	3.59562	8.86782	1222.4	4.56898e-09	1.06202e-06
115327949	LOC115327949_uncharacterized_protein_LOC115327949	3.59129	5.32319	38.1385	0.000923575	0.00189345
8033118	LOC8033118_cysteine_dioxygenase_type_1	3.57279	8.91655	1109.02	6.3953e-09	1.16467e-06
8026310	LOC8026310_palmitoyltransferase_ZDHHC14_isoform_X2	3.57244	7.75316	1782.73	1.23913e-09	9.20008e-07
8031367	LOC8031367_alpha-2-macroglobulin-like_protein_1_isoform_X4	3.56935	8.76526	1165.46	5.38763e-09	1.1404e-06
8032070	LOC8032070_gelsolin,_cytoplasmic_isoform_X2	3.56681	8.84152	1281.65	3.87957e-09	1.06202e-06
115311222	LOC115311222_sepiapterin_reductase_isoform_X1	3.54268	8.28941	410.843	2.78577e-07	6.06958e-06
115315903	LOC115315903_RNA-binding_protein_14-like_isoform_X1	3.52869	7.33425	30.8705	0.00158138	0.00297419
121833309	LOC121833309_shematrin-like_protein_2	3.49866	5.04357	63.2194	0.000242959	0.000622028
8038220	LOC8038220_uncharacterized_protein_LOC8038220_isoform_X2	3.48375	7.81315	349.375	5.84703e-07	9.04415e-06
115328558	LOC115328558_salivary_cystatin-L-like	3.47192	7.21348	549.586	9.82914e-08	3.52584e-06
8023590	LOC8023590_glycerophosphocholine_cholinephosphodiesterase_ENPP6	3.4617	7.03845	1025.15	8.3904e-09	1.19924e-06
115328279	LOC115328279_inosine-uridine_preferring_nucleoside_hydrolase	3.44633	5.43446	302.477	8.98933e-07	1.16637e-05
8042565	LOC8042565_sideroflexin-1	3.39489	6.86307	905.352	1.28828e-08	1.30889e-06
120845321	LOC120845321_catalase	3.39415	8.7647	1241.46	4.33122e-09	1.06202e-06
8027285	LOC8027285_tsukushi	3.3735	5.88488	94.5043	8.08994e-05	0.000258129
115333104	LOC115333104_guanidinobutyrase	3.36052	5.42849	596.133	5.43178e-08	2.58264e-06
115330161	LOC115330161_uncharacterized_protein_LOC115330161	3.33373	10.1488	448.718	1.43984e-07	4.08745e-06
8039334	LOC8039334_sulfotransferase_ssu-1	3.32656	6.39708	1018.77	8.5731e-09	1.19924e-06
8038370	LOC8038370_retinal_dehydrogenase_1	3.32472	9.05786	342.148	4.83985e-07	8.18113e-06
115319802	LOC115319802_uncharacterized_protein_LOC115319802	3.32462	6.77704	370.353	4.74826e-07	8.07188e-06
8043475	LOC8043475_sulfotransferase_ssu-1	3.32418	5.56132	1121.45	6.1537e-09	1.14598e-06
115331448	LOC115331448_sulfotransferase_1C2	3.30402	5.74099	283.75	1.28623e-06	1.42391e-05
8024858	LOC8024858_A_disintegrin_and_metalloproteinase_with_thrombospondin_motifs_16	3.29617	6.83245	255.078	2.54139e-06	2.17437e-05
8052634	LOC8052634_uncharacterized_protein_LOC8052634	3.29601	8.65986	275.12	1.23258e-06	1.39535e-05
8027958	LOC8027958_4-coumarate--CoA_ligase_1	3.28292	5.85134	1051.7	7.68131e-09	1.19924e-06
115318623	LOC115318623_acetylcholinesterase	3.2797	7.20903	418.831	2.61347e-07	5.7989e-06
115329368	LOC115329368_excitatory_amino_acid_transporter_2	3.25948	7.94387	693.676	3.22524e-08	1.97516e-06
8050777	LOC8050777_laminin_subunit_alpha_isoform_X1	3.25764	6.70003	413.387	2.72934e-07	5.99607e-06
8050388	LOC8050388_chymotrypsinogen_A	3.25397	5.23984	743.965	2.53456e-08	1.7474e-06
8035570	LOC8035570_vitellogenin-6	3.25391	7.82064	138.354	2.35162e-05	9.94648e-05
8044139	LOC8044139_putative_inhibitor_of_apoptosis	3.25157	6.55722	819.332	1.81764e-08	1.52555e-06
8024797	LOC8024797_multifunctional_protein_ADE2	3.24237	9.07167	491.16	1.05628e-07	3.55845e-06
8034493	LOC8034493_laminin_subunit_gamma-1_isoform_X2	3.24039	7.26488	459.129	1.92683e-07	4.84318e-06
8024485	LOC8024485_low_molecular_weight_phosphotyrosine_protein_phosphatase	3.23759	7.12173	651.919	3.99343e-08	2.19727e-06
8024809	LOC8024809_amidophosphoribosyltransferase_isoform_X2	3.23721	7.1937	595.191	6.18743e-08	2.73912e-06
8051749	LOC8051749_focal_adhesion_kinase_1_isoform_X1	3.22839	8.40012	169.344	1.02715e-05	5.44132e-05
8041111	LOC8041111_dehydrogenase/reductase_SDR_family_member_7	3.22707	6.78064	338.376	6.48616e-07	9.43167e-06
8026854	LOC8026854_putative_aminopeptidase_W07G4.4	3.22537	8.21052	1032.7	8.18053e-09	1.19924e-06
120836186	LOC120836186_uncharacterized_protein_LOC120836186_isoform_X2	3.2031	5.57475	114.393	4.05753e-05	0.000150051
120848542	LOC120848542	3.19361	6.34425	1329.66	3.41654e-09	1.06202e-06
120848543	LOC120848543_Na(+)/H(+)_exchange_regulatory_cofactor_NHE-RF1-like	3.1919	6.80376	1362.93	3.13677e-09	1.06202e-06
8043328	LOC8043328_phospholipid_phosphatase_6	3.18304	5.50434	428.873	1.89811e-07	4.80853e-06
120837895	LOC120837895_alkaline_phosphatase	3.18268	5.95856	450.337	1.8846e-07	4.78689e-06
8025889	LOC8025889_pterin-4-alpha-carbinolamine_dehydratase	3.16781	7.33437	887.324	1.38082e-08	1.35997e-06
8027919	LOC8027919_calpain-A	3.15244	7.99464	496.459	1.11564e-07	3.66265e-06
8041194	LOC8041194_flavin-containing_monooxygenase_5	3.1471	7.40886	1148.28	5.67127e-09	1.1404e-06
120842126	LOC120842126_uncharacterized_protein_LOC120842126	3.14222	7.71144	597.311	5.39505e-08	2.57787e-06
8051288	LOC8051288_hepatocyte_nuclear_factor_4-gamma_isoform_X1	3.13682	6.06499	496.973	1.21062e-07	3.75721e-06
8038489	LOC8038489_NT-3_growth_factor_receptor_isoform_X6	3.13171	5.54499	414.425	2.21285e-07	5.3179e-06
120837428	LOC120837428_sulfotransferase_ssu-1	3.1227	5.42338	1263.59	4.07461e-09	1.06202e-06
8037155	LOC8037155_uncharacterized_protein_LOC8037155	3.11389	5.48597	636.634	4.33302e-08	2.27295e-06
8053513	LOC8053513_4-coumarate--CoA_ligase_1	3.10668	6.82116	540.352	8.6667e-08	3.2549e-06
8040926	LOC8040926_early_nodulin-75	3.10293	7.69208	108.636	5.49443e-05	0.000190421
8027327	LOC8027327_stathmin	3.10022	7.40078	670.763	3.62048e-08	2.10777e-06
8036199	LOC8036199_fructose-bisphosphate_aldolase_isoform_X1	3.09008	10.7157	671.121	3.61385e-08	2.10777e-06
120838440	LOC120838440_uncharacterized_protein_LOC120838440_isoform_X1	3.08824	5.09488	116.924	3.81151e-05	0.000143147
8053425	LOC8053425_ribose-phosphate_pyrophosphokinase_2_isoform_X4	3.08131	8.09192	823.695	1.78467e-08	1.51102e-06
8050822	LOC8050822_kynureninase	3.07973	7.69409	371.937	3.87318e-07	7.37194e-06
8024631	LOC8024631_transmembrane_6_superfamily_member_2	3.07351	6.12841	803.158	1.94694e-08	1.55305e-06
115316503	LOC115316503_uncharacterized_protein_LOC115316503	3.07238	7.08515	990.097	9.46085e-09	1.22218e-06
8033659	LOC8033659_alpha-aminoadipic_semialdehyde_dehydrogenase	3.05392	9.01667	610.942	4.99241e-08	2.44603e-06
8028483	LOC8028483_organic_cation_transporter_protein-like	3.05076	5.37506	257.075	1.37321e-06	1.47433e-05
8040488	LOC8040488_protein_sidekick-2	3.05016	7.42672	212.216	4.46832e-06	3.10269e-05
8027181	LOC8027181_cytosolic_purine_5\\'-nucleotidase	3.03957	8.52734	722.852	2.79873e-08	1.78896e-06
8033370	LOC8033370_17-beta-hydroxysteroid_dehydrogenase_type_6	3.02222	5.14132	666.136	3.70775e-08	2.13019e-06
120850964	LOC120850964_sepiapterin_reductase-like	3.02073	7.41817	616.528	4.8386e-08	2.44514e-06
115323838	LOC115323838_sulfotransferase_ssu-1	3.01881	5.79528	265.314	1.42461e-06	1.4946e-05
115328019	LOC115328019_uncharacterized_protein_LOC115328019_isoform_X2	3.01776	6.77618	25.69	0.00249228	0.00442653
8035483	LOC8035483_glutamine--fructose-6-phosphate_aminotransferase	3.01049	7.77008	163.326	1.14781e-05	5.87726e-05
8040959	LOC8040959_uncharacterized_protein_LOC8040959_isoform_X2	3.00075	8.78427	376.467	2.8936e-07	6.2481e-06
8053944	LOC8053944_uncharacterized_peptidase_C1-like_protein_F26E4.3	2.99897	9.24508	946.373	1.10565e-08	1.23907e-06
8037994	LOC8037994_NADH-cytochrome_b5_reductase_3	2.98751	7.70393	643.694	4.17172e-08	2.22913e-06
121045927	LOC121045927_leucine-rich_repeat_extensin-like_protein_1	2.98287	6.52449	179.339	8.67983e-06	4.80929e-05
115319534	LOC115319534_retinaldehyde-binding_protein_1_isoform_X3	2.96093	5.46844	313.635	6.46073e-07	9.43167e-06
115332192	LOC115332192_amine_sulfotransferase	2.95183	5.90935	224.251	2.93724e-06	2.37638e-05
120846522	LOC120846522	2.95117	5.76896	248.467	1.76023e-06	1.70587e-05
120838391	LOC120838391_scavenger_receptor_class_B_member_1	2.93738	6.39554	640.345	4.24726e-08	2.25245e-06
8052629	LOC8052629_uncharacterized_protein_LOC8052629_isoform_X3	2.93703	6.50271	482.092	1.27668e-07	3.85079e-06
8025350	LOC8025350_solute_carrier_family_13_member_5	2.92931	5.74231	679.638	3.46037e-08	2.0617e-06
8025460	LOC8025460_uncharacterized_protein_LOC8025460	2.92117	5.80839	490.819	1.05879e-07	3.55845e-06
115321374	LOC115321374_phosphoglucomutase-2	2.91246	8.02327	979.343	9.82423e-09	1.23147e-06
8029277	LOC8029277_putative_tricarboxylate_transport_protein,_mitochondrial	2.90991	8.09533	937.938	1.14034e-08	1.23907e-06
115331484	LOC115331484_protein_aveugle	2.90733	6.76713	1350	3.24184e-09	1.06202e-06
8029399	LOC8029399_quinone_oxidoreductase	2.90353	6.38586	644.386	4.15633e-08	2.22913e-06
8052012	LOC8052012_uncharacterized_protein_LOC8052012	2.89902	5.53583	172.546	7.8526e-06	4.50346e-05
8053728	LOC8053728_uncharacterized_protein_LOC8053728	2.88368	7.88004	1036.06	8.08926e-09	1.19924e-06
8052137	LOC8052137_sulfotransferase_family_cytosolic_1B_member_1	2.88058	7.6677	490.533	1.06091e-07	3.55845e-06
120839718	LOC120839718	2.8804	6.83444	482.061	1.26821e-07	3.83722e-06
121046884	LOC121046884_early_nodulin-75	2.87804	6.86862	145.663	2.02745e-05	8.8546e-05
8043597	LOC8043597_hydroxymethylglutaryl-CoA_lyase,_mitochondrial	2.85672	6.34909	575.217	6.14115e-08	2.73912e-06
8024919	LOC8024919_homogentisate_1,2-dioxygenase	2.85637	5.97561	260.415	1.51291e-06	1.55512e-05
8030512	LOC8030512_sterol_O-acyltransferase_1	2.851	5.12705	592.05	5.56164e-08	2.61858e-06
121837827	LOC121837827_lipase_3-like	2.83092	8.91005	848.725	1.60969e-08	1.46081e-06
8051544	LOC8051544_solute_carrier_organic_anion_transporter_family_member_74D	2.82874	5.68159	1252.95	4.19551e-09	1.06202e-06
8033203	LOC8033203_B-cell_receptor-associated_protein_31_isoform_X1	2.81062	7.44533	860.686	1.53386e-08	1.44326e-06
8032855	LOC8032855_angiotensin-converting_enzyme	2.81056	5.96809	440.598	1.71895e-07	4.57253e-06
8036062	LOC8036062_carboxylesterase_5A	2.80738	5.74808	310.154	7.06012e-07	9.99184e-06
8024121	LOC8024121_D-3-phosphoglycerate_dehydrogenase	2.80319	8.92549	876.055	1.44305e-08	1.37904e-06
115310732	LOC115310732_uncharacterized_protein_LOC115310732	2.802	9.11799	386.046	2.40931e-07	5.53975e-06
8053450	LOC8053450_sulfotransferase_ssu-1	2.80057	5.79409	638.361	4.29283e-08	2.26418e-06
120841064	LOC120841064	2.79956	5.10434	22.4608	0.0034475	0.00588526
8050818	LOC8050818_alpha-amylase_isoform_X2	2.79747	7.92493	951.616	1.08478e-08	1.23907e-06
8029028	LOC8029028_mitochondrial_glutamate_carrier_1	2.79322	7.15422	1009.38	8.85137e-09	1.20329e-06
8043518	LOC8043518_uncharacterized_protein_LOC8043518	2.7876	5.35766	51.4354	0.00042215	0.000977825
120836207	LOC120836207	2.77632	5.40295	174.057	6.15121e-06	3.8578e-05
8036175	LOC8036175_adenosine_3\\'-phospho_5\\'-phosphosulfate_transporter_1	2.7733	6.19842	319.328	6.41251e-07	9.43167e-06
115328740	LOC115328740_lysozyme-like_protein_1_isoform_X2	2.76997	5.02463	497.83	1.00852e-07	3.52584e-06
8026768	LOC8026768_phosphoribosylformylglycinamidine_synthase	2.7679	8.41503	497.618	1.00999e-07	3.52584e-06
8030213	LOC8030213_Na(+)/H(+)_exchange_regulatory_cofactor_NHE-RF2	2.76218	8.28901	445.143	1.47984e-07	4.16426e-06
115309613	LOC115309613_glycoprotein_3-alpha-L-fucosyltransferase_A	2.74868	5.4094	457.949	1.34281e-07	3.93945e-06
8033476	LOC8033476_DENN_domain-containing_protein_1A	2.74753	7.7644	180.699	6.58397e-06	4.02065e-05
115331138	LOC115331138_peroxiredoxin-6	2.72926	7.74945	1154.26	5.57044e-09	1.1404e-06
8031217	LOC8031217_pyridoxal_phosphate_homeostasis_protein	2.72913	7.02297	314.81	6.72138e-07	9.62534e-06
120840390	LOC120840390_uncharacterized_protein_LOC120840390	2.72343	8.66153	27.7914	0.00205446	0.00374215
8040323	LOC8040323_influenza_virus_NS1A-binding_protein_homolog_A_isoform_X2	2.72185	8.24095	485.412	1.09979e-07	3.62929e-06
8029882	LOC8029882_uncharacterized_protein_LOC8029882_isoform_X2	2.70306	6.14542	530.68	8.0994e-08	3.17375e-06
8026889	LOC8026889_tubulin_beta_chain	2.7008	7.56335	816.854	1.83672e-08	1.52828e-06
121834673	LOC121834673_influenza_virus_NS1A-binding_protein_homolog	2.6915	7.68752	804.883	1.93259e-08	1.55305e-06
120851037	LOC120851037	2.68797	5.14726	395.092	2.22589e-07	5.3179e-06
120836959	LOC120836959_low_molecular_weight_phosphotyrosine_protein_phosphatase	2.68499	6.63689	601.77	5.25889e-08	2.54865e-06
121832855	LOC121832855_pyridoxal_kinase-like	2.66723	6.81354	945.338	1.10984e-08	1.23907e-06
120848329	LOC120848329_uncharacterized_protein_LOC120848329_isoform_X1	2.65153	6.02212	290.033	8.80787e-07	1.15507e-05
120843446	LOC120843446_uncharacterized_protein_LOC120843446	2.65074	4.47314	19.5119	0.0048039	0.0078722
120841018	LOC120841018_ficolin-1-like	2.64977	6.48077	114.663	4.0303e-05	0.000149101
8036643	LOC8036643_suppressor_protein_SRP40	2.64497	7.33121	366.256	3.40362e-07	6.74556e-06
8036530	LOC8036530_CD9_antigen	2.63871	6.50741	471.112	1.21853e-07	3.76963e-06
8053777	LOC8053777_solute_carrier_family_35_member_E3	2.63861	4.81193	342.679	3.61925e-07	6.9866e-06
8039168	LOC8039168_elongation_of_very_long_chain_fatty_acids_protein_6_isoform_X2	2.63581	5.93946	390.905	2.51403e-07	5.66948e-06
8023108	LOC8023108_delta-1-pyrroline-5-carboxylate_dehydrogenase,_mitochondrial	2.63357	8.07875	513.457	9.07047e-08	3.35434e-06
8051813	LOC8051813_cytosolic_purine_5\\'-nucleotidase_isoform_X2	2.62984	6.94613	729.326	2.7141e-08	1.78896e-06
121835141	LOC121835141_dual_oxidase_maturation_factor_1-like	2.62784	6.66554	1073.2	7.16309e-09	1.19924e-06
115326833	LOC115326833_uncharacterized_protein_LOC115326833	2.62697	4.8653	302.16	5.55704e-07	8.82723e-06
8026746	LOC8026746_polyamine-transporting_ATPase_13A3_isoform_X2	2.62615	5.90261	351.957	3.83899e-07	7.32291e-06
8027945	LOC8027945_dnaJ_homolog_subfamily_C_member_12_isoform_X2	2.6216	6.90789	783.608	2.11949e-08	1.64978e-06
8034481	LOC8034481_uncharacterized_protein_LOC8034481	2.61874	7.21555	580.276	5.95911e-08	2.73912e-06
8027712	LOC8027712_scavenger_receptor_class_B_member_1	2.61824	6.83182	278.699	1.00438e-06	1.22414e-05
120849775	LOC120849775_uncharacterized_protein_LOC120849775	2.61796	5.17517	124.29	2.26759e-05	9.66016e-05
8051626	LOC8051626_CD63_antigen	2.61635	9.48316	551.18	7.11102e-08	2.9761e-06
115328297	LOC115328297	2.6098	5.8209	944.523	1.11314e-08	1.23907e-06
120847836	LOC120847836_aldehyde_dehydrogenase,_mitochondrial	2.60491	7.28178	884.628	1.39539e-08	1.36043e-06
8031595	LOC8031595_macrophage_migration_inhibitory_factor_homolog	2.60122	6.86102	490.314	1.06254e-07	3.55845e-06
8027495	LOC8027495_protein_pinocchio	2.6	6.32131	373.959	3.01792e-07	6.40196e-06
8051983	LOC8051983_serine_hydroxymethyltransferase,_mitochondrial	2.5964	6.82713	688.614	3.30758e-08	2.00785e-06
8030220	LOC8030220_folate_receptor_alpha_isoform_X1	2.59211	5.93626	285.874	9.23719e-07	1.17936e-05
115310822	LOC115310822_putative_inositol_monophosphatase_3	2.59179	6.30884	384.339	2.75106e-07	6.00751e-06
8035806	LOC8035806_glutathione_S-transferase-like	2.58266	5.27158	134.413	1.55209e-05	7.3652e-05
8031472	LOC8031472_synaptic_vesicular_amine_transporter	2.56477	5.33538	419.345	1.81548e-07	4.69378e-06
8036190	LOC8036190_ester_hydrolase_C11orf54_homolog_isoform_X2	2.5632	7.40857	617.02	4.82533e-08	2.44514e-06
8034035	LOC8034035_phosphoserine_aminotransferase	2.5564	7.47438	729.483	2.71209e-08	1.78896e-06
8024394	LOC8024394_sulfotransferase_family_cytosolic_1B_member_1_isoform_X2	2.55369	5.85801	463.135	1.29198e-07	3.87274e-06
121835832	LOC121835832_TNF_receptor-associated_factor_family_protein_DDB_G0272340-like	2.55338	7.01865	392.404	2.48159e-07	5.63583e-06
115319183	LOC115319183_selenocysteine_lyase	2.55284	6.31984	418.46	1.82866e-07	4.70672e-06
115321780	LOC115321780_sulfotransferase_ssu-1	2.55185	5.11138	371.802	2.73961e-07	5.99607e-06
8036143	LOC8036143_dual_oxidase_maturation_factor_1	2.55158	5.97717	582.488	5.88173e-08	2.72935e-06
8032119	LOC8032119_uncharacterized_protein_LOC8032119_isoform_X3	2.54399	8.10112	312.503	5.53234e-07	8.82723e-06
121836060	LOC121836060_TNF_receptor-associated_factor_6-like	2.5401	5.91492	180.781	5.59615e-06	3.62025e-05
8035281	LOC8035281_ATP-citrate_synthase_isoform_X1	2.53989	7.10642	770.936	2.24196e-08	1.68092e-06
8026229	LOC8026229_proton-coupled_folate_transporter	2.53922	5.05108	177.7	4.38509e-06	3.0648e-05
115316661	LOC115316661	2.53726	9.83939	478.379	1.15623e-07	3.723e-06
8037613	LOC8037613_adenosine_kinase_2	2.53506	7.03189	530.83	8.09154e-08	3.17375e-06
8036003	LOC8036003_cytochrome_P450_3A9	2.5343	4.64034	213.194	1.98456e-06	1.85251e-05
120835961	LOC120835961_pantetheinase-like	2.53301	7.68526	530.885	8.08864e-08	3.17375e-06
8031142	LOC8031142_putative_phospholipase_B-like_2	2.53191	6.30137	1128.19	6.02772e-09	1.14598e-06
8024016	LOC8024016_peptidyl-prolyl_cis-trans_isomerase_FKBP12	2.53126	6.77558	1231.35	4.45526e-09	1.06202e-06
115311868	LOC115311868_beta-alanine-activating_enzyme-like	2.53005	4.69997	191.19	3.09075e-06	2.43725e-05
8023713	LOC8023713_cytosol_aminopeptidase_isoform_X1	2.52948	6.78601	756.69	2.39074e-08	1.69672e-06
115318624	LOC115318624_acetylcholinesterase_isoform_X2	2.52565	6.52569	91.9025	7.55997e-05	0.000244625
8053959	LOC8053959_proteasome_subunit_alpha_type-3	2.5218	5.87175	948.817	1.09586e-08	1.23907e-06
8042414	LOC8042414_innexin_inx2	2.52167	7.42577	149.003	1.31179e-05	6.48831e-05
8035491	LOC8035491_proline-rich_antigen_homolog	2.52073	5.13111	829.441	1.74241e-08	1.50158e-06
115312219	LOC115312219_TNF_receptor-associated_factor_6-like_isoform_X1	2.51917	5.15011	224.76	1.89981e-06	1.7995e-05
120849831	LOC120849831	2.51884	6.78526	340.953	4.31223e-07	7.66595e-06
8025520	LOC8025520_aminomethyltransferase,_mitochondrial_isoform_X2	2.51492	7.73666	775.118	2.20055e-08	1.68092e-06
115329081	LOC115329081_growth/differentiation_factor_8	2.51448	5.97149	269.426	1.12273e-06	1.31473e-05
8038218	LOC8038218_venom_carboxylesterase-6	2.5138	5.09241	247.711	1.24726e-06	1.39535e-05
8026667	LOC8026667_cytochrome_P450_3A41_isoform_X1	2.51178	5.49016	164.797	6.56274e-06	4.02065e-05
8036124	LOC8036124_techylectin-5A	2.49668	5.72428	476.6	1.1711e-07	3.7305e-06
115328567	LOC115328567_uncharacterized_protein_LOC115328567	2.49149	5.98528	265.473	1.17868e-06	1.35759e-05
8027559	LOC8027559_glycerol-3-phosphate_acyltransferase_1,_mitochondrial_isoform_X2	2.48204	7.57316	322.294	5.05536e-07	8.34385e-06
115322793	LOC115322793_dual_oxidase_2	2.47952	7.85069	747.199	2.49698e-08	1.74596e-06
8043831	LOC8043831_protein_Skeletor,_isoforms_B/C	2.47603	6.34344	1020.97	8.50955e-09	1.19924e-06
120841016	LOC120841016	2.47406	6.45471	38.9004	0.000877635	0.00181274
8036832	LOC8036832_oxidative_stress-induced_growth_inhibitor_1_isoform_X3	2.46978	4.92069	509.529	9.31268e-08	3.41772e-06
8035467	LOC8035467_DNA_damage-regulated_autophagy_modulator_protein_2	2.4689	6.03652	837.931	1.68231e-08	1.48639e-06
8037639	LOC8037639_peroxiredoxin_1	2.46041	6.75883	565.021	6.53034e-08	2.81387e-06
8041428	LOC8041428_collagen_alpha-1(I)_chain	2.4539	5.28396	335.308	3.89787e-07	7.37692e-06
115326526	LOC115326526_mitochondrial_dicarboxylate_carrier	2.45317	7.65237	757.88	2.37784e-08	1.69672e-06
8050939	LOC8050939_LOW_QUALITY_PROTEIN:_pollen-specific_leucine-rich_repeat_extensin-like_protein_1	2.45074	7.67199	221.396	2.13903e-06	1.93765e-05
8033240	LOC8033240_protein_mesh_isoform_X2	2.44771	7.17903	228.391	2.02108e-06	1.87392e-05
8043753	LOC8043753_cation-independent_mannose-6-phosphate_receptor	2.42495	7.71029	989.009	9.49681e-09	1.22218e-06
120850528	LOC120850528_sulfiredoxin-1	2.42042	5.5861	227.131	1.909e-06	1.80467e-05
8030109	LOC8030109_lysosomal_acid_glucosylceramidase-like	2.41928	5.39632	211.069	2.39e-06	2.09141e-05
121832969	LOC121832969	2.41228	5.32175	260.145	1.00764e-06	1.22644e-05
8034314	LOC8034314	2.4106	6.28046	745.693	2.51438e-08	1.74596e-06
115313917	LOC115313917_uncharacterized_protein_LOC115313917	2.41046	4.64294	352.107	3.29914e-07	6.69316e-06
8023189	LOC8023189_ribokinase	2.4086	4.91046	112.482	2.45715e-05	0.000102847
8041009	LOC8041009_MAM_and_LDL-receptor_class_A_domain-containing_protein_2	2.4085	5.25256	89.2676	6.81495e-05	0.000225653
8038684	LOC8038684_galectin-3-like_isoform_X1	2.4059	5.3635	283.586	6.89531e-07	9.81615e-06
8036850	LOC8036850_fatty_acid_synthase	2.40402	6.2055	227.624	1.95317e-06	1.83207e-05
8027275	LOC8027275_sodium-coupled_monocarboxylate_transporter_2_isoform_X2	2.39713	7.31568	436.441	1.58336e-07	4.37896e-06
115308652	LOC115308652_myelin_transcription_factor_1-like_protein	2.39196	4.79819	87.9821	6.35495e-05	0.000213572
8024859	LOC8024859_phosphoenolpyruvate_carboxykinase,_cytosolic	2.38505	9.69323	477.039	1.1674e-07	3.7305e-06
8029725	LOC8029725_cytochrome_P450_3A29	2.38351	3.84035	15.7884	0.00777785	0.0121358
120837152	LOC120837152_inositol_oxygenase	2.37988	5.97537	117.788	3.01843e-05	0.000120041
120838057	LOC120838057_glycine_cleavage_system_H_protein,_mitochondrial	2.37849	7.62801	850.815	1.5961e-08	1.46081e-06
8043486	LOC8043486_maleylacetoacetate_isomerase_isoform_X2	2.37798	6.7231	727.604	2.73629e-08	1.78896e-06
8037536	LOC8037536_uncharacterized_protein_LOC8037536	2.36869	5.69425	724.362	2.77869e-08	1.78896e-06
115323665	LOC115323665_dehydrogenase/reductase_SDR_family_member_7	2.36384	6.8901	410.258	1.95681e-07	4.90575e-06
8050569	LOC8050569_E3_ubiquitin-protein_ligase_XIAP	2.35838	4.79823	500.624	9.89343e-08	3.52584e-06
8053440	LOC8053440_sialin_isoform_X1	2.35776	5.49458	176.081	4.51757e-06	3.12252e-05
8029057	LOC8029057_beta-1,4-glucuronyltransferase_1	2.3572	7.96839	352.054	3.30081e-07	6.69316e-06
8026480	LOC8026480_barrier-to-autointegration_factor	2.35283	4.97317	295.295	6.00903e-07	9.13373e-06
121836231	LOC121836231	2.34311	5.04898	142.973	9.60188e-06	5.1804e-05
115328925	LOC115328925_15-hydroxyprostaglandin_dehydrogenase	2.34184	4.46697	50.8564	0.000370259	0.000876776
8052380	LOC8052380_glycine_dehydrogenase_(decarboxylating),_mitochondrial	2.34051	6.81369	314.501	5.4148e-07	8.75438e-06
120837807	LOC120837807_unconventional_myosin-XV	2.33567	7.58774	325.76	4.30133e-07	7.66595e-06
8027110	LOC8027110_glucose-6-phosphatase_2	2.33116	9.29464	263.085	8.89678e-07	1.16232e-05
8037168	LOC8037168_monocarboxylate_transporter_12_isoform_X2	2.32915	7.62929	474.133	1.19211e-07	3.74222e-06
115323679	LOC115323679_FK506-binding_protein_2	2.3273	6.47575	523.849	8.46772e-08	3.22747e-06
120849247	LOC120849247_adipocyte_plasma_membrane-associated_protein	2.32522	7.03328	624.249	4.63589e-08	2.38009e-06
120841066	LOC120841066	2.32353	7.84403	266.825	9.72644e-07	1.20668e-05
115310869	LOC115310869	2.31946	5.89315	98.7544	5.46186e-05	0.000189496
121836064	LOC121836064_angiotensin-converting_enzyme-like	2.31839	7.10752	185.373	4.50822e-06	3.12147e-05
8037630	LOC8037630_glutaryl-CoA_dehydrogenase,_mitochondrial	2.30681	6.87921	214.904	2.35793e-06	2.07463e-05
8031221	LOC8031221_zinc_metalloproteinase_nas-26	2.3047	7.04838	682.86	3.4045e-08	2.05232e-06
8027089	LOC8027089_LOW_QUALITY_PROTEIN:_scoloptoxin_SSD14	2.30166	5.32818	57.5402	0.000278758	0.000698124
8026185	LOC8026185_succinyl-CoA:3-ketoacid_coenzyme_A_transferase_1,_mitochondrial	2.30066	6.80194	576.693	6.08732e-08	2.73912e-06
8032213	LOC8032213_homologous-pairing_protein_2_homolog	2.29836	5.80726	424.343	1.74333e-07	4.58491e-06
8026567	LOC8026567_serine_hydrolase-like_protein	2.29405	5.85258	206.911	2.66916e-06	2.2338e-05
8029033	LOC8029033_uncharacterized_protein_LOC8029033	2.29331	5.79075	761.536	2.33874e-08	1.68459e-06
115314740	LOC115314740_TNF_receptor-associated_factor_6-like	2.28784	4.70553	121.315	1.50561e-05	7.18346e-05
115323325	LOC115323325_uncharacterized_protein_LOC115323325	2.28453	8.13238	38.3629	0.000909714	0.00186821
8052190	LOC8052190_hemocytin	2.28011	8.14225	344.96	3.53828e-07	6.89928e-06
8031975	LOC8031975_leukocyte_elastase_inhibitor	2.27995	5.1486	305.899	5.32921e-07	8.64497e-06
8032690	LOC8032690_uncharacterized_protein_LOC8032690	2.27475	4.53816	201.449	2.19445e-06	1.97582e-05
8024680	LOC8024680_adenosylhomocysteinase_B	2.27332	7.12004	437.38	1.57175e-07	4.35936e-06
8039957	LOC8039957_uncharacterized_protein_LOC8039957	2.27293	5.6077	328.557	4.17777e-07	7.65159e-06
8043709	LOC8043709_peroxiredoxin_prdx-2	2.27083	7.78248	294.058	6.11833e-07	9.18416e-06
115316933	LOC115316933_uncharacterized_protein_LOC115316933	2.26112	4.57237	355.31	3.1987e-07	6.61941e-06
8041410	LOC8041410_SEC14-like_protein_2	2.2577	4.86857	138.448	9.84492e-06	5.27613e-05
8039027	LOC8039027_uncharacterized_protein_LOC8039027,_partial	2.25348	5.72224	86.8311	8.00093e-05	0.000255881
8038157	LOC8038157_TBC1_domain_family_member_25_isoform_X7	2.23901	5.2332	443.734	1.496e-07	4.19751e-06
8042650	LOC8042650_V-type_proton_ATPase_subunit_H	2.23762	7.2094	557.968	6.81827e-08	2.8864e-06
120846391	LOC120846391_spectrin_beta_chain,_non-erythrocytic_1	2.23606	7.58126	196.187	3.176e-06	2.47415e-05
8031120	LOC8031120_uncharacterized_protein_LOC8031120	2.23319	6.86462	459.374	1.32859e-07	3.92158e-06
8042785	LOC8042785_26S_proteasome_complex_subunit_SEM1	2.23202	5.88954	715.731	2.89578e-08	1.81494e-06
8039131	LOC8039131_uncharacterized_protein_LOC8039131	2.22919	4.45803	294.332	6.07618e-07	9.17011e-06
8028862	LOC8028862_tubulin_alpha_chain	2.22827	9.59181	300.039	5.69181e-07	8.95528e-06
8030624	LOC8030624_nicotinamide_riboside_kinase_1	2.22562	5.12093	399.495	2.1431e-07	5.1973e-06
8040797	LOC8040797_kynurenine_aminotransferase_isoform_X3	2.22244	5.7838	275.029	8.20879e-07	1.10581e-05
8024799	LOC8024799_uncharacterized_protein_LOC8024799_isoform_X1	2.21402	6.14719	331.448	4.05485e-07	7.5701e-06
120835957	LOC120835957_uncharacterized_protein_LOC120835957_isoform_X1	2.21258	5.96566	354.732	3.21655e-07	6.61964e-06
115308251	LOC115308251_mitochondrial_amidoxime_reducing_component_2	2.20752	6.5936	54.1483	0.000368181	0.000873534
115328052	LOC115328052_parathyroid_hormone/parathyroid_hormone-related_peptide_receptor	2.20681	6.05318	207.396	2.64882e-06	2.22704e-05
8039543	LOC8039543_SEC14-like_protein_2	2.20092	4.70528	238.196	1.24602e-06	1.39535e-05
8032688	LOC8032688_uncharacterized_protein_LOC8032688	2.20007	4.71786	150.825	6.62619e-06	4.03763e-05
8041866	LOC8041866_S-formylglutathione_hydrolase	2.1978	6.76431	295.48	6.44351e-07	9.43167e-06
8037886	LOC8037886_adenine_phosphoribosyltransferase	2.19707	6.94846	814.018	1.85887e-08	1.53349e-06
8042702	LOC8042702_sodium/potassium-transporting_ATPase_subunit_beta-2	2.19702	4.71183	30.1253	0.0016812	0.00313503
8052290	LOC8052290_methanethiol_oxidase	2.19629	5.12048	169.771	4.87801e-06	3.30173e-05
120848224	LOC120848224_techylectin-5A-like	2.19438	6.89602	935.174	1.15201e-08	1.23907e-06
120850723	LOC120850723_cystathionine_beta-synthase-like_protein	2.19336	5.19352	37.7576	0.000947757	0.00193276
115332817	LOC115332817_uncharacterized_protein_LOC115332817	2.19256	7.7074	239.242	1.41292e-06	1.49092e-05
115326392	LOC115326392_succinate--CoA_ligase	2.19148	7.57552	501.83	9.81209e-08	3.52584e-06
8035315	LOC8035315_RCC1_and_BTB_domain-containing_protein_1	2.18931	5.64518	292.134	6.23309e-07	9.29857e-06
8052625	LOC8052625_protein_phosphatase_inhibitor_2_isoform_X1	2.18354	6.77363	329.084	4.15502e-07	7.63891e-06
115323732	LOC115323732_uncharacterized_protein_LOC115323732	2.18138	6.04615	530.253	8.12179e-08	3.17375e-06
8053751	LOC8053751_DNA-binding_protein_D-ETS-4	2.17989	6.8497	387.628	2.37587e-07	5.49969e-06
8039194	LOC8039194_membrane_metallo-endopeptidase-like_1	2.17913	4.82465	159.216	5.52646e-06	3.59041e-05
8029209	LOC8029209_chymotrypsin-like_protease_CTRL-1_isoform_X2	2.17184	7.5615	57.7844	0.00030944	0.0007613
8031578	LOC8031578_uncharacterized_protein_LOC8031578	2.1707	4.09569	8.72576	0.026369	0.0362555
115329684	LOC115329684_15-hydroxyprostaglandin_dehydrogenase	2.17049	4.86262	319.632	4.58887e-07	7.96015e-06
8030283	LOC8030283_denticleless_protein_homolog	2.16925	8.16029	435.235	1.59843e-07	4.40803e-06
8033190	LOC8033190_putative_phospholipase_B-like_2	2.16913	4.93119	154.386	6.58176e-06	4.02065e-05
8027301	LOC8027301_pro-interleukin-16	2.16908	7.00977	429.171	1.67711e-07	4.52163e-06
115325686	LOC115325686_acid_sphingomyelinase-like_phosphodiesterase_3b	2.16727	8.24841	252.204	1.02671e-06	1.23899e-05
8024671	LOC8024671_uncharacterized_protein_LOC8024671_isoform_X1	2.16578	7.14142	736.78	2.6207e-08	1.78134e-06
120848223	LOC120848223_techylectin-5A	2.165	6.6996	571.839	6.26668e-08	2.73912e-06
115314917	LOC115314917_transketolase-like_protein_2_isoform_X2	2.16392	8.5402	244.316	1.14345e-06	1.33292e-05
115316748	LOC115316748	2.16224	7.46791	558.616	6.79114e-08	2.8864e-06
8053042	LOC8053042_GDP-Man:Man(3)GlcNAc(2)-PP-Dol_alpha-1,2-mannosyltransferase	2.16007	4.84132	191.641	2.59605e-06	2.20379e-05
115309771	LOC115309771_epoxide_hydrolase_1	2.15811	7.40222	325.665	4.30562e-07	7.66595e-06
120840932	LOC120840932	2.15039	5.80149	176.02	4.52267e-06	3.12252e-05
8023663	LOC8023663_inactive_selenide,_water_dikinase-like_protein	2.14786	8.74964	233.837	1.32639e-06	1.44658e-05
8036177	LOC8036177_lactoylglutathione_lyase	2.14488	6.60925	767.151	2.28029e-08	1.68092e-06
115328623	LOC115328623_26S_proteasome_regulatory_subunit_6A-B	2.14473	6.21647	627.654	4.54997e-08	2.35432e-06
121832998	LOC121832998_hyaluronan-mediated_motility_receptor-like_isoform_X2	2.14412	4.21902	132.318	8.95609e-06	4.92556e-05
115330461	LOC115330461_LOW_QUALITY_PROTEIN:_fatty_acid_synthase-like	2.1432	7.20254	136.228	1.35674e-05	6.66084e-05
120835972	LOC120835972_equilibrative_nucleoside_transporter_3	2.14274	5.80233	669.348	3.64688e-08	2.10777e-06
115320946	LOC115320946_deoxyribose-phosphate_aldolase	2.14054	6.38186	230.628	1.712e-06	1.68443e-05
8025631	LOC8025631_uridine_phosphorylase_1_isoform_X2	2.14038	5.73224	249.112	1.14582e-06	1.33408e-05
8032817	LOC8032817_fibroblast_growth_factor_17	2.13772	5.1781	295.705	5.98071e-07	9.11488e-06
8023679	LOC8023679_isoaspartyl_peptidase/L-asparaginase	2.13022	5.25576	527.242	8.2821e-08	3.2036e-06
115312233	LOC115312233_TNF_receptor-associated_factor_6-like	2.13003	5.09681	133.34	1.11127e-05	5.74503e-05
8034727	LOC8034727_cytidine_deaminase_isoform_X1	2.12269	5.72381	502.778	9.74877e-08	3.52584e-06
115313346	LOC115313346_uncharacterized_protein_LOC115313346_isoform_X1	2.12199	6.1375	213.827	2.29015e-06	2.03541e-05
8023507	LOC8023507_uncharacterized_protein_LOC8023507	2.12022	4.35887	20.0082	0.00453064	0.00748412
8041283	LOC8041283_laminin_subunit_beta-1	2.11438	7.02464	290.287	6.36897e-07	9.41398e-06
8052972	LOC8052972_zinc_transporter_ZIP11	2.11344	5.61589	550.879	7.12435e-08	2.9761e-06
8033285	LOC8033285_galectin-4_isoform_X1	2.11194	6.59987	497.773	1.00891e-07	3.52584e-06
8024119	LOC8024119_pyridoxal_phosphate_phosphatase_PHOSPHO2_isoform_X2	2.10873	6.17286	270.384	8.69416e-07	1.14327e-05
8037789	LOC8037789_3-phosphoinositide-dependent_protein_kinase_1_isoform_X2	2.09911	6.65456	568.677	6.38723e-08	2.76455e-06
8024772	LOC8024772_DNA_damage-inducible_transcript_3_protein_isoform_X2	2.09519	7.43405	74.9142	0.000134285	0.000384376
115333056	LOC115333056_wee1-like_protein_kinase	2.0907	5.50146	260.789	9.16528e-07	1.17917e-05
115317561	LOC115317561_uncharacterized_protein_LOC115317561	2.08917	4.24152	11.8327	0.0144455	0.0211575
8043062	LOC8043062_malonate--CoA_ligase_ACSF3,_mitochondrial	2.08307	6.67648	473.002	1.20191e-07	3.74222e-06
8034888	LOC8034888_diphosphoinositol_polyphosphate_phosphohydrolase_1	2.08029	7.98538	386.472	2.40026e-07	5.53975e-06
8028238	LOC8028238_integrin_alpha-4	2.07796	6.36153	438.522	1.55778e-07	4.33306e-06
8051023	LOC8051023_V-type_proton_ATPase_16_kDa_proteolipid_subunit	2.07649	9.36425	349.371	3.38812e-07	6.74556e-06
8024837	LOC8024837_protein_Malvolio	2.07383	6.89818	163.464	6.2504e-06	3.89511e-05
8026671	LOC8026671_cytochrome_P450_3A16	2.07	4.72079	60.4307	0.000193008	0.000517333
8032369	LOC8032369_organic_cation_transporter_protein	2.06798	4.90009	274.508	7.70127e-07	1.06494e-05
120841059	LOC120841059	2.06702	7.95067	100.956	3.92218e-05	0.000146253
8035469	LOC8035469_23_kDa_integral_membrane_protein	2.06569	4.64456	143.73	7.359e-06	4.34961e-05
8033096	LOC8033096_potassium_channel_subfamily_K_member_18	2.06485	6.44217	224.959	1.7603e-06	1.70587e-05
8037496	LOC8037496_acid_ceramidase_isoform_X3	2.06074	5.41999	83.8896	7.31429e-05	0.000238585
8050953	LOC8050953_uncharacterized_protein_LOC8050953	2.06005	6.32271	106.202	3.63282e-05	0.000138648
8036939	LOC8036939_thymosin_beta_isoform_X2	2.05826	9.63335	399.923	2.13527e-07	5.19134e-06
115315011	LOC115315011_maleylacetoacetate_isomerase	2.05654	5.79701	312.848	4.93678e-07	8.24391e-06
8025030	LOC8025030_endochitinase	2.05559	10.1714	298.256	5.80843e-07	9.02692e-06
8037792	LOC8037792_protein_argonaute-2	2.05533	5.35949	415.212	1.87807e-07	4.78287e-06
8040700	LOC8040700_antimicrobial_peptide_microplusin	2.05261	7.79287	288.929	6.47132e-07	9.43167e-06
8053012	LOC8053012_glyceraldehyde-3-phosphate_dehydrogenase_2_isoform_X2	2.04746	9.46916	327.275	4.23385e-07	7.66595e-06
8031570	LOC8031570_titin_isoform_X2	2.04424	6.56525	177.086	4.43469e-06	3.08384e-05
115317279	LOC115317279_inositol_hexakisphosphate_kinase_1	2.0408	7.79689	264.116	8.77941e-07	1.15291e-05
8050668	LOC8050668_proteasome_subunit_beta_type-7	2.0399	6.28286	431.306	1.64885e-07	4.49511e-06
8030095	LOC8030095_UBX_domain-containing_protein_1_isoform_X2	2.03757	6.78303	328.017	4.20128e-07	7.66595e-06
115319833	LOC115319833_venom_metalloproteinase_antarease-like_TtrivMP_A	2.03737	4.33271	49.303	0.000340165	0.000820818
8033691	LOC8033691_UDP-N-acetylhexosamine_pyrophosphorylase_isoform_X6	2.03497	7.01958	539.109	7.67282e-08	3.08575e-06
8051722	LOC8051722_protein_CutA_homolog_isoform_X3	2.03437	4.43272	275.074	7.6476e-07	1.06206e-05
8038668	LOC8038668_cathepsin_D	2.03178	5.77341	311.661	5.00114e-07	8.32259e-06
8051782	LOC8051782_uncharacterized_protein_LOC8051782	2.03075	4.48429	195.836	2.41357e-06	2.10791e-05
115308697	LOC115308697_spectrin_beta_chain,_non-erythrocytic_1	2.02959	7.54945	196.275	2.92027e-06	2.36861e-05
8027382	LOC8027382_uncharacterized_protein_LOC8027382	2.02645	9.38327	243.214	1.16108e-06	1.34374e-05
8025519	LOC8025519_optic_atrophy_3_protein_homolog	2.02498	7.13558	455.735	1.3653e-07	3.95178e-06
121047096	LOC121047096_arylsulfatase_B-like	2.02474	4.46087	108.511	1.92933e-05	8.57361e-05
8050801	LOC8050801_uncharacterized_protein_LOC8050801	2.02472	4.27547	52.7478	0.000245863	0.000628794
8043644	LOC8043644_pyroglutamyl-peptidase_1	2.0246	4.33796	199.265	2.27654e-06	2.02892e-05
8033806	LOC8033806_B9_domain-containing_protein_2	2.02421	4.30294	44.1344	0.000469972	0.00106748
8039530	LOC8039530_succinate-semialdehyde_dehydrogenase,_mitochondrial_isoform_X1	2.01973	7.17114	123.703	1.83085e-05	8.25378e-05
8028156	LOC8028156_clotting_factor_C	2.01702	4.78319	288.45	6.50797e-07	9.43167e-06
115327800	LOC115327800_unconventional_myosin-VI_isoform_X2	2.0149	7.37162	394.211	2.24294e-07	5.326e-06
8051554	LOC8051554_endoplasmic_reticulum_resident_protein_29	2.01379	5.83348	493.25	1.041e-07	3.55845e-06
8052414	LOC8052414_uncharacterized_protein_LOC8052414	2.01079	5.49193	16.4911	0.00705673	0.0111293
120846748	LOC120846748_sodium/glucose_cotransporter_5-like	2.01025	4.99994	189.04	2.71818e-06	2.25593e-05
8030253	LOC8030253_TATA_element_modulatory_factor	2.00807	7.4822	228.512	1.58332e-06	1.61071e-05
115322569	LOC115322569_methylglutaconyl-CoA_hydratase,_mitochondrial	2.0073	5.52193	352.691	3.28053e-07	6.69316e-06
8029585	LOC8029585_neuropeptide_SIFamide_receptor	2.00454	4.90007	187.287	2.80471e-06	2.30785e-05
121836230	LOC121836230	2.00166	5.17871	72.204	0.000113573	0.000336364
120850504	LOC120850504_UDP-glucose_4-epimerase	2.00133	6.41035	294.145	6.08929e-07	9.17011e-06
120846860	LOC120846860_profilin-1	1.9956	9.22914	447.965	1.44815e-07	4.09899e-06
115326115	LOC115326115_transmembrane_protein_53_isoform_X1	1.9954	7.44129	649.158	4.05216e-08	2.19727e-06
8043400	LOC8043400_alpha-amylase_2	1.99393	4.6268	215.979	1.73497e-06	1.69665e-05
8041820	LOC8041820_uncharacterized_oxidoreductase_ZK1290.5	1.98951	4.80377	86.9012	4.90462e-05	0.000174878
120846503	LOC120846503	1.98413	4.4249	10.2596	0.0192829	0.0272661
8026610	LOC8026610_lysosomal_cobalamin_transporter_ABCD4	1.9833	5.42593	174.035	3.92542e-06	2.84446e-05
8032583	LOC8032583_mitochondrial_carrier_homolog_2	1.98309	6.14043	528.882	8.19428e-08	3.18916e-06
8033729	LOC8033729_rho-related_BTB_domain-containing_protein_1_isoform_X6	1.98014	7.2285	707.445	3.01424e-08	1.8767e-06
115310878	LOC115310878_glutathione_S-transferase_Mu_3	1.97873	8.70952	218.828	1.65985e-06	1.64994e-05
8042040	LOC8042040_cystathionine_beta-synthase-like_protein	1.97743	7.21096	133.559	1.27858e-05	6.36129e-05
115332430	LOC115332430_sugar_transporter_SWEET1_isoform_X2	1.97284	5.00103	313.793	4.88633e-07	8.21652e-06
121832873	LOC121832873_leucine-rich_repeats_and_immunoglobulin-like_domains_protein_1	1.97258	7.09361	578.035	6.0389e-08	2.73912e-06
8035096	LOC8035096_pleckstrin_homology_domain-containing_family_A_member_8	1.9659	5.51073	385.986	2.41058e-07	5.53975e-06
121833671	LOC121833671_uncharacterized_protein_LOC121833671	1.96421	5.40133	220.603	1.61517e-06	1.62827e-05
8039849	LOC8039849_uncharacterized_protein_LOC8039849	1.96366	4.52028	58.2227	0.000184043	0.000497168
8042751	LOC8042751_uncharacterized_protein_LOC8042751_isoform_X5	1.9591	5.92266	31.1109	0.00155089	0.00292424
120849256	LOC120849256_uncharacterized_protein_LOC120849256	1.95795	5.75913	130.421	1.28741e-05	6.3986e-05
8027491	LOC8027491_beta-1,3-galactosyltransferase_1	1.95515	5.69272	543.353	7.46899e-08	3.05156e-06
8035177	LOC8035177_probable_serine_incorporator_isoform_X5	1.95505	7.61429	299.248	5.74318e-07	8.95528e-06
8033311	LOC8033311_fatty_acid_synthase	1.95484	8.19802	306.443	5.29704e-07	8.60724e-06
120840001	LOC120840001	1.95135	4.43124	181.976	3.08939e-06	2.43725e-05
8030620	LOC8030620	1.94848	7.50349	217.984	1.844e-06	1.76571e-05
8032280	LOC8032280_beta-galactosidase	1.9464	4.34263	70.7538	8.26942e-05	0.000262468
8039046	LOC8039046_uncharacterized_protein_LOC8039046	1.94622	8.82514	379.224	2.56069e-07	5.73452e-06
120848625	LOC120848625_uncharacterized_protein_LOC120848625	1.94536	5.11953	160.215	5.16431e-06	3.43528e-05
8052500	LOC8052500_serine_hydroxymethyltransferase_isoform_X2	1.94464	7.3047	426.61	1.71181e-07	4.57253e-06
8029599	LOC8029599_glutathione_S-transferase_omega-1	1.94137	5.86084	487.315	1.08513e-07	3.61161e-06
115308598	LOC115308598_cathepsin_B	1.93747	5.39741	35.9508	0.00107485	0.00215508
8042838	LOC8042838_uncharacterized_protein_LOC8042838	1.93597	6.53151	548.534	7.22953e-08	2.99482e-06
115312009	LOC115312009_UDP-glucose_6-dehydrogenase	1.93534	6.98049	504.912	9.60816e-08	3.5128e-06
8027178	LOC8027178_lachesin	1.93494	6.21016	286.427	6.66557e-07	9.58178e-06
8029224	LOC8029224_phosphoserine_phosphatase	1.93345	8.28246	87.2219	5.49102e-05	0.000190371
8042900	LOC8042900_DNA_replication_licensing_factor_MCM3	1.92971	4.25491	114.324	1.45237e-05	6.99516e-05
8031644	LOC8031644_proteasome_subunit_beta_type-3	1.92884	6.06852	422.949	1.76307e-07	4.6056e-06
120849755	LOC120849755_WD_repeat-containing_protein_26_isoform_X2	1.92785	7.34197	718.776	2.85375e-08	1.81213e-06
115310938	LOC115310938_transmembrane_protein_53	1.92305	6.22904	420.858	1.79324e-07	4.65278e-06
115327205	LOC115327205_myosin_heavy_chain,_non-muscle_isoform_X1	1.92098	8.94206	491.437	1.05424e-07	3.55845e-06
115310733	LOC115310733_uncharacterized_protein_LOC115310733	1.91616	9.83455	145.02	6.60299e-06	4.02603e-05
8050514	LOC8050514_sequestosome-1	1.9157	9.07171	284	6.86117e-07	9.79064e-06
115329514	LOC115329514_N-terminal_kinase-like_protein	1.91475	4.44698	251.221	1.04039e-06	1.24744e-05
120840315	LOC120840315_intracellular_coagulation_inhibitor_2	1.90738	5.77916	124.289	1.50061e-05	7.17026e-05
8030296	LOC8030296_leukocyte_elastase_inhibitor	1.90676	5.59742	384.385	2.44509e-07	5.59751e-06
8030281	LOC8030281_malate_dehydrogenase,_cytoplasmic	1.90628	9.16979	250.734	1.04726e-06	1.24947e-05
115329521	LOC115329521_pyruvate_carboxylase,_mitochondrial_isoform_X1	1.90404	8.05524	145.366	8.41106e-06	4.72547e-05
8032589	LOC8032589_ubiquitin_carboxyl-terminal_hydrolase_14	1.90375	5.44553	430.261	1.66259e-07	4.49511e-06
8032054	LOC8032054_fatty-acid_amide_hydrolase_2-A	1.90076	4.67116	133.069	8.78937e-06	4.85882e-05
8033426	LOC8033426_phosphoribosyl_pyrophosphate_synthase-associated_protein_2_isoform_X2	1.90071	7.76527	182.223	3.49314e-06	2.64024e-05
8038274	LOC8038274_uncharacterized_protein_LOC8038274	1.89973	4.83037	287.255	6.60045e-07	9.53358e-06
8031932	LOC8031932_protein_FAM210B,_mitochondrial	1.89901	5.20687	242.564	1.17166e-06	1.35112e-05
8023777	LOC8023777_betaine--homocysteine_S-methyltransferase_1	1.89844	8.55632	219.04	1.65444e-06	1.64795e-05
8051224	LOC8051224_fibroblast_growth_factor_receptor_4	1.89731	5.12609	109.046	2.1174e-05	9.14056e-05
120847734	LOC120847734_gem-associated_protein_7	1.89628	4.63341	186.375	2.8511e-06	2.3321e-05
8038961	LOC8038961_LOW_QUALITY_PROTEIN:_thimet_oligopeptidase	1.89596	6.15512	573.044	6.22153e-08	2.73912e-06
115315999	LOC115315999_LOW_QUALITY_PROTEIN:_protein_NLRC3	1.89301	5.3466	286.232	6.68104e-07	9.58178e-06
120838195	LOC120838195_UDP-glucuronic_acid_decarboxylase_1	1.88937	5.97902	537.695	7.7423e-08	3.10077e-06
8037143	LOC8037143_mannose-6-phosphate_isomerase_isoform_X3	1.88929	6.21106	237.565	1.25725e-06	1.39644e-05
8037429	LOC8037429_multiple_coagulation_factor_deficiency_protein_2_homolog	1.88496	4.61311	348.697	3.41052e-07	6.74556e-06
115324952	LOC115324952_acyl-CoA-binding_protein_homolog	1.87989	6.2112	545.597	7.36402e-08	3.0375e-06
120849567	LOC120849567_lysosomal_cobalamin_transporter_ABCD4	1.87792	5.2833	143.286	7.73633e-06	4.47671e-05
8054007	LOC8054007_WD_repeat-containing_protein_47	1.87664	7.06102	194.044	2.84576e-06	2.33169e-05
8027392	LOC8027392_keratin,_type_II_cytoskeletal_1	1.87539	9.96284	318.255	4.65688e-07	7.96953e-06
8037676	LOC8037676_sodium-_and_chloride-dependent_GABA_transporter_1	1.8696	6.78377	398.904	2.15397e-07	5.21056e-06
8024647	LOC8024647_AMME_syndrome_candidate_gene_1_protein_homolog	1.86856	8.09549	225.929	1.49007e-06	1.53984e-05
115314887	LOC115314887	1.86806	4.2597	122.274	1.16331e-05	5.92027e-05
120851098	LOC120851098_cytochrome_P450_3A8	1.86615	4.85676	95.9544	3.17962e-05	0.000124958
8027276	LOC8027276_V-type_proton_ATPase_catalytic_subunit_A	1.86484	7.94598	322.196	4.46562e-07	7.85104e-06
8028827	LOC8028827_proteasome_subunit_beta_type-4	1.86352	6.15397	572.589	6.23853e-08	2.73912e-06
8053119	LOC8053119_phenoloxidase-activating_factor_2	1.86254	8.47212	463.684	1.28674e-07	3.86904e-06
8037350	LOC8037350_2\\',3\\'-cyclic-nucleotide_3\\'-phosphodiesterase	1.86116	4.68825	165.815	4.22029e-06	3.004e-05
8039459	LOC8039459_uncharacterized_protein_LOC8039459	1.85723	7.42668	654.012	3.94965e-08	2.19727e-06
115323184	LOC115323184_amine_sulfotransferase-like	1.84412	4.23394	67.4218	9.60242e-05	0.000295261
8035458	LOC8035458_zinc_transporter_ZIP10	1.84277	7.82801	146.192	8.07194e-06	4.5923e-05
8042596	LOC8042596_techylectin-5A	1.83954	7.52914	282.635	6.97447e-07	9.89964e-06
115310911	LOC115310911_alpha-crystallin_A_chain	1.83867	7.11368	480.651	1.1376e-07	3.69701e-06
115328264	LOC115328264_probable_28S_ribosomal_protein_S16,_mitochondrial	1.83854	5.13841	426.04	1.71967e-07	4.57253e-06
8032444	LOC8032444_astakine	1.83787	8.73498	161.884	4.57324e-06	3.14843e-05
8052501	LOC8052501_clusterin-associated_protein_1_isoform_X2	1.83698	6.08109	226.495	1.47751e-06	1.52851e-05
8053417	LOC8053417_glucosamine-6-phosphate_isomerase_2_isoform_X2	1.83536	6.01553	491.339	1.05496e-07	3.55845e-06
8051638	LOC8051638_uncharacterized_protein_LOC8051638	1.83456	5.54644	514.571	9.00328e-08	3.35434e-06
8033925	LOC8033925_retinol_dehydrogenase_12	1.83029	5.49203	262.805	8.92889e-07	1.16234e-05
120836957	LOC120836957	1.82982	4.35601	166.091	4.19686e-06	2.99116e-05
8042667	LOC8042667_uncharacterized_protein_LOC8042667_isoform_X1	1.82834	6.83333	402.861	2.08247e-07	5.09961e-06
8036174	LOC8036174_proteasome_subunit_alpha_type-6	1.82577	6.61932	541.52	7.55617e-08	3.05156e-06
8036391	LOC8036391_uncharacterized_protein_LOC8036391_isoform_X3	1.82244	7.85929	310.643	5.05714e-07	8.34385e-06
120840479	LOC120840479_scoloptoxin_SSD14	1.82109	5.94881	117.945	1.80927e-05	8.18324e-05
115315721	LOC115315721	1.81867	4.23779	192.032	2.5783e-06	2.19258e-05
8028358	LOC8028358_uncharacterized_protein_LOC8028358	1.81749	6.33054	541.98	7.53414e-08	3.05156e-06
115310114	LOC115310114_uncharacterized_protein_LOC115310114	1.8172	8.07308	144.765	7.84481e-06	4.50346e-05
8031589	LOC8031589_craniofacial_development_protein_1	1.8166	7.12866	428.448	1.6868e-07	4.5225e-06
8052611	LOC8052611_venom_protease	1.81487	6.41251	413.153	1.91029e-07	4.81414e-06
115333144	LOC115333144_cytochrome_P450_2J4	1.81272	5.06914	139.789	8.10164e-06	4.60524e-05
8036289	LOC8036289_polyubiquitin-C	1.8098	10.0689	288.621	6.49484e-07	9.43167e-06
8039592	LOC8039592_V-type_proton_ATPase_subunit_B	1.80882	8.13999	371.965	2.73551e-07	5.99607e-06
8051594	LOC8051594_proteasome_subunit_beta_type-6	1.80516	6.253	611.372	4.98032e-08	2.44603e-06
8036807	LOC8036807_uncharacterized_protein_LOC8036807	1.80409	9.27559	387.619	2.37606e-07	5.49969e-06
120839237	LOC120839237	1.79911	5.75774	108.475	2.36433e-05	9.99149e-05
8038825	LOC8038825_uncharacterized_protein_LOC8038825_isoform_X2	1.79841	6.32219	333.431	3.97323e-07	7.47556e-06
8036952	LOC8036952_cytochrome_P450_302a1,_mitochondrial	1.79834	4.34724	211.108	1.87385e-06	1.78468e-05
115314824	LOC115314824_monocarboxylate_transporter_13	1.79725	4.15889	109.07	1.6957e-05	7.81609e-05
8027994	LOC8027994_phospholipid_scramblase_1	1.79675	4.51873	199.048	2.28489e-06	2.0326e-05
115321272	LOC115321272_uncharacterized_protein_LOC115321272	1.79556	7.17294	291.768	6.25967e-07	9.32382e-06
8036371	LOC8036371_vinculin	1.79549	7.25337	526.952	8.29777e-08	3.2036e-06
8053025	LOC8053025_3_beta-hydroxysteroid_dehydrogenase_type_7	1.79449	6.82447	350.601	3.34773e-07	6.74556e-06
8023332	LOC8023332_peptidase_M20_domain-containing_protein_2	1.79439	8.71065	184.929	2.92672e-06	2.36986e-05
8027157	LOC8027157_ribonuclease_H2_subunit_A	1.79434	4.3784	238.818	1.23507e-06	1.39535e-05
8026094	LOC8026094_metallo-beta-lactamase_domain-containing_protein_1	1.79375	6.01091	238.36	1.24312e-06	1.39535e-05
8043059	LOC8043059_glucose-6-phosphate_isomerase_isoform_X1	1.79204	8.49451	260.505	9.19928e-07	1.17917e-05
8043425	LOC8043425_transaldolase	1.79074	7.2984	289.087	6.45934e-07	9.43167e-06
8034058	LOC8034058_thioredoxin-related_transmembrane_protein_1	1.78874	7.3424	469.084	1.23668e-07	3.77354e-06
8028002	LOC8028002_RNA-dependent_RNA_polymerase_6	1.78768	4.30116	249.715	1.06181e-06	1.26214e-05
8043651	LOC8043651_uncharacterized_protein_LOC8043651_isoform_X4	1.78746	4.87445	201.574	2.18985e-06	1.97352e-05
121835035	LOC121835035_transmembrane_protein_19-like	1.78388	5.14167	251.679	1.03398e-06	1.24284e-05
8051029	LOC8051029_tetracycline_resistance_protein,_class_A	1.78024	6.45104	320.319	4.55543e-07	7.93664e-06
8034169	LOC8034169_microtubule-associated_protein_Jupiter_isoform_X2	1.77998	7.97609	422.778	1.76551e-07	4.6056e-06
115320469	LOC115320469_methylcrotonoyl-CoA_carboxylase_beta_chain,_mitochondrial	1.77616	6.15192	523.048	8.51229e-08	3.22747e-06
8034033	LOC8034033_fumarylacetoacetase	1.77398	6.0785	572.495	6.24204e-08	2.73912e-06
8034743	LOC8034743_integrin_beta-PS	1.77027	5.99528	79.9466	8.42765e-05	0.000266438
8043155	LOC8043155_probable_aminopeptidase_NPEPL1_isoform_X3	1.76996	7.30206	348.853	3.40534e-07	6.74556e-06
8052703	LOC8052703_integral_membrane_protein_GPR180	1.76969	7.33522	143.402	8.78901e-06	4.85882e-05
8040669	LOC8040669_ADP-sugar_pyrophosphatase	1.76961	9.14674	205.831	2.04089e-06	1.88684e-05
8024028	LOC8024028_lithocholate_6-beta-hydroxylase	1.76645	5.3351	78.5241	6.70304e-05	0.000222405
8053400	LOC8053400_cofilin/actin-depolymerizing_factor_homolog_isoform_X2	1.76627	8.68174	417.325	1.84572e-07	4.72544e-06
8030720	LOC8030720_proteasome_subunit_alpha_type-7	1.76579	6.36585	335.617	3.88567e-07	7.37194e-06
8032503	LOC8032503_zinc_transporter_ZIP10	1.76136	4.81577	301.061	5.62636e-07	8.888e-06
8027992	LOC8027992_cytosolic_Fe-S_cluster_assembly_factor_NUBP2	1.75999	4.71754	357.702	3.12627e-07	6.57403e-06
8028228	LOC8028228_1,4-alpha-glucan-branching_enzyme	1.75791	6.42996	353.124	3.26679e-07	6.69316e-06
8024160	LOC8024160_mitochondrial_ornithine_transporter_1_isoform_X2	1.75443	4.75764	176.211	3.44203e-06	2.61767e-05
120848774	LOC120848774	1.75236	6.19927	299.658	5.71649e-07	8.95528e-06
8035078	LOC8035078_seipin_isoform_X2	1.75142	6.28581	396.032	2.20788e-07	5.3179e-06
8028336	LOC8028336_putative_cyclin-dependent_serine/threonine-protein_kinase_DDB_G0272797/DDB_G0274007_isoform_X2	1.75059	7.80033	219.277	1.64842e-06	1.64643e-05
8028046	LOC8028046_mitochondrial_2-oxodicarboxylate_carrier	1.74586	4.79302	344.722	3.54659e-07	6.89973e-06
8050695	LOC8050695_mucin-5AC	1.74574	4.69747	95.8016	2.88839e-05	0.000116193
8036176	LOC8036176_mitochondrial_ribonuclease_P_catalytic_subunit_isoform_X2	1.74303	4.91867	73.3568	8.15319e-05	0.000259407
8028252	LOC8028252_26S_proteasome_non-ATPase_regulatory_subunit_14	1.74217	6.73268	326.848	4.25273e-07	7.66595e-06
8026943	LOC8026943_ras-related_protein_Rab-21	1.73508	5.92158	521.478	8.60058e-08	3.24269e-06
120838312	LOC120838312	1.7344	5.87772	423.866	1.75005e-07	4.59007e-06
8028588	LOC8028588_protein_singed_isoform_X2	1.73413	6.98786	190.971	2.78467e-06	2.29527e-05
8053424	LOC8053424_cilia-_and_flagella-associated_protein_97	1.73413	7.78383	523.064	8.51137e-08	3.22747e-06
115325485	LOC115325485_mitochondrial_import_inner_membrane_translocase_subunit_TIM14	1.734	5.66829	130.285	1.13191e-05	5.82678e-05
8039062	LOC8039062_phosphoethanolamine_N-methyltransferase_3	1.73392	4.30966	140.596	7.32037e-06	4.33696e-05
115322038	LOC115322038_proteasome_subunit_beta_type-5	1.7305	6.47415	456.049	1.36208e-07	3.95178e-06
8041237	LOC8041237_ubiquitin_carboxyl-terminal_hydrolase_isozyme_L3	1.73001	6.23009	406.966	2.0115e-07	5.01469e-06
115317716	LOC115317716_protein_transport_protein_sec31	1.72915	5.95459	486.016	1.09511e-07	3.62929e-06
115324251	LOC115324251_lambda-crystallin	1.72915	5.73285	137.477	9.28409e-06	5.06272e-05
120838533	LOC120838533_23_kDa_integral_membrane_protein	1.7291	4.32365	103.278	2.02834e-05	8.8546e-05
8035556	LOC8035556_26S_proteasome_non-ATPase_regulatory_subunit_2	1.72834	7.3096	294.135	6.08997e-07	9.17011e-06
8027518	LOC8027518_uncharacterized_protein_LOC8027518	1.726	4.29714	228.784	1.42811e-06	1.49503e-05
8024504	LOC8024504_probable_ATP-dependent_RNA_helicase_vasa-like_isoform_X1	1.72485	7.4694	432.295	1.63597e-07	4.4859e-06
120838349	LOC120838349_uncharacterized_protein_LOC120838349	1.72363	6.1381	478.266	1.15717e-07	3.723e-06
8031597	LOC8031597_scoloptoxin_SSD14	1.72019	5.99546	155.752	5.88437e-06	3.75635e-05
8037558	LOC8037558_E3_ubiquitin-protein_ligase_NEDD4_isoform_X2	1.71731	7.07654	345.184	3.53044e-07	6.89928e-06
120836841	LOC120836841_neprilysin-2_isoform_X2	1.71666	6.59627	61.5734	0.00019809	0.000527876
8053762	LOC8053762_transmembrane_protein_11,_mitochondrial	1.71303	5.81409	453.062	1.39309e-07	4.00182e-06
8027183	LOC8027183_myosin_regulatory_light_polypeptide_9	1.70964	4.82752	158.165	4.94288e-06	3.32233e-05
8033759	LOC8033759	1.70833	8.42384	317.874	4.67591e-07	7.98795e-06
8042143	LOC8042143_intracellular_coagulation_inhibitor_2	1.7075	8.14843	256.091	9.74821e-07	1.20783e-05
8027768	LOC8027768_proteasome_assembly_chaperone_1	1.701	4.33148	250.378	1.05231e-06	1.25394e-05
8028086	LOC8028086_glutathione_synthetase	1.69835	6.42846	224.4	1.52466e-06	1.56055e-05
8034046	LOC8034046_serpin_B3	1.69614	5.46583	383.787	2.45814e-07	5.60897e-06
120849988	LOC120849988_N-terminal_kinase-like_protein	1.69465	4.12527	89.9996	3.17896e-05	0.000124958
120839078	LOC120839078_V-type_proton_ATPase_subunit_E	1.69397	7.20464	454.623	1.37678e-07	3.96676e-06
120840048	LOC120840048_uncharacterized_protein_LOC120840048	1.69351	3.96306	37.7092	0.000595058	0.00130386
8041259	LOC8041259_uncharacterized_protein_LOC8041259_isoform_X1	1.69339	5.98368	188.274	2.75558e-06	2.28204e-05
8037559	LOC8037559_uncharacterized_protein_LOC8037559_isoform_X1	1.69259	6.26996	469.012	1.23733e-07	3.77354e-06
8032211	LOC8032211_transport_and_Golgi_organization_protein_2_homolog	1.69259	5.81501	221.053	1.60409e-06	1.62292e-05
115314236	LOC115314236_MICOS_complex_subunit_Mic10	1.69139	6.31802	334.117	3.94546e-07	7.43782e-06
115320773	LOC115320773_TNF_receptor-associated_factor_6-like	1.69128	4.08142	69.3744	7.74242e-05	0.000249349
8036349	LOC8036349_monocarboxylate_transporter_12	1.68823	6.13939	235.608	1.29295e-06	1.42787e-05
8037988	LOC8037988_myosin_regulatory_light_chain_sqh_isoform_X2	1.68756	7.44743	495.053	1.02806e-07	3.55845e-06
8027023	LOC8027023_transmembrane_protein_19	1.68626	5.41067	170.292	3.85992e-06	2.82709e-05
8034503	LOC8034503_rho_GDP-dissociation_inhibitor_1	1.68464	7.427	474.679	1.18742e-07	3.74222e-06
120839186	LOC120839186_2-hydroxyacyl-CoA_lyase_1_isoform_X2	1.68245	6.68331	250.073	1.05667e-06	1.25758e-05
8044070	LOC8044070_methylthioribose-1-phosphate_isomerase_isoform_X2	1.68135	5.96956	358.247	3.11006e-07	6.57403e-06
8033653	LOC8033653_tubulin_beta_chain	1.68129	8.28533	357.746	3.12496e-07	6.57403e-06
115318982	LOC115318982	1.68122	4.82844	153.535	5.45863e-06	3.55751e-05
8026880	LOC8026880_GTPase_HRas	1.67886	7.27768	110.047	2.12764e-05	9.17196e-05
8027801	LOC8027801_trypsin-1	1.67859	4.24924	81.7438	4.34233e-05	0.000159241
8042156	LOC8042156_cAMP-dependent_protein_kinase_catalytic_subunit_3_isoform_X1	1.67733	5.58088	189.579	2.6923e-06	2.24211e-05
8038940	LOC8038940_protein_LZIC	1.67521	4.20013	214.643	1.77171e-06	1.71005e-05
8038634	LOC8038634_filamin-A	1.67076	8.39673	260.099	9.2481e-07	1.17936e-05
8042903	LOC8042903_adenylyl_cyclase-associated_protein_1_isoform_X3	1.66913	7.54683	424.627	1.73934e-07	4.58491e-06
8029573	LOC8029573_phosphatidylinositol_phosphatase_PTPRQ	1.66827	5.51674	205.262	2.06004e-06	1.89006e-05
8052667	LOC8052667_BTB/POZ_domain-containing_protein_9	1.66774	5.47401	100.175	2.77388e-05	0.000112748
8051530	LOC8051530_macro_domain-containing_protein_CT2219_isoform_X3	1.66574	5.38723	296.402	5.93302e-07	9.08977e-06
8052793	LOC8052793_unconventional_myosin-Id	1.66417	6.74604	451.286	1.41197e-07	4.02016e-06
8025917	LOC8025917_enoyl-CoA_delta_isomerase_2_isoform_X1	1.66235	7.91823	277.483	7.42438e-07	1.03555e-05
8042030	LOC8042030_Parkinson_disease_protein_7_homolog	1.66193	7.13392	438.662	1.55607e-07	4.33306e-06
8035724	LOC8035724_microtubule-associated_protein_tau	1.66079	8.69619	61.0998	0.000156444	0.000436416
8035628	LOC8035628_mediator_of_RNA_polymerase_II_transcription_subunit_20	1.66027	5.12499	341.525	3.66116e-07	7.03934e-06
8042417	LOC8042417_V-type_proton_ATPase_subunit_G	1.65961	7.07002	322.835	4.43559e-07	7.82675e-06
8024138	LOC8024138_cathepsin_B	1.65863	8.41608	45.3127	0.000467128	0.00106287
8052955	LOC8052955_phosphopantothenate--cysteine_ligase	1.6573	4.95363	347.422	3.45345e-07	6.78873e-06
115320057	LOC115320057_protein_disulfide-isomerase_A6_homolog	1.65635	6.05241	167.941	4.28917e-06	3.02873e-05
8036613	LOC8036613_protein_madd-4	1.65527	5.2185	48.8179	0.00035424	0.000847366
8031393	LOC8031393_proteasome_subunit_beta_type-2	1.65265	6.67638	482.064	1.12621e-07	3.67235e-06
8051682	LOC8051682_transmembrane_protein_268	1.65179	5.93755	352.348	3.29141e-07	6.69316e-06
121834231	LOC121834231_phospholipid_scramblase_1-like	1.64979	5.04248	157.133	5.05221e-06	3.37e-05
8050438	LOC8050438_10_kDa_heat_shock_protein,_mitochondrial_isoform_X2	1.6492	6.97718	302.014	5.56618e-07	8.82723e-06
121045493	LOC121045493	1.64758	8.03681	37.5105	0.000880002	0.00181685
8035104	LOC8035104_uncharacterized_protein_LOC8035104	1.64684	5.12454	144.305	6.71261e-06	4.07485e-05
8034678	LOC8034678_6-phosphogluconate_dehydrogenase,_decarboxylating_isoform_X2	1.64501	6.29691	382.849	2.47879e-07	5.63583e-06
115320974	LOC115320974	1.64271	4.93864	91.0965	3.57189e-05	0.00013673
8026212	LOC8026212_atlastin-3_isoform_X1	1.64209	5.59993	64.9911	0.000132914	0.000381737
115308191	LOC115308191_myosin_regulatory_light_chain_sqh_isoform_X2	1.64094	7.1406	369.625	2.79511e-07	6.07623e-06
115314708	LOC115314708_probable_thiopurine_S-methyltransferase	1.64077	6.47912	420.976	1.79152e-07	4.65278e-06
8026381	LOC8026381_V-type_proton_ATPase_subunit_d_1	1.63923	6.79738	266.078	8.5616e-07	1.13324e-05
8037283	LOC8037283_alkylglycerol_monooxygenase	1.63743	4.03325	53.2495	0.000188806	0.000507619
115315834	LOC115315834_glutaredoxin_isoform_X2	1.63569	5.27556	299.973	5.69609e-07	8.95528e-06
8038576	LOC8038576_Y+L_amino_acid_transporter_2	1.63554	7.03069	190.864	2.63178e-06	2.2224e-05
8024877	LOC8024877_transmembrane_protein_243	1.63498	5.97463	326.959	4.24781e-07	7.66595e-06
8036516	LOC8036516_probable_2-oxoglutarate_dehydrogenase_E1_component_DHKTD1,_mitochondrial	1.63323	6.66996	172.341	3.70823e-06	2.73848e-05
120848772	LOC120848772_transmembrane_protein_adipocyte-associated_1_homolog	1.63244	7.03649	210.598	1.8892e-06	1.79474e-05
8038296	LOC8038296_pyridoxine/pyridoxamine_5\\'-phosphate_oxidase	1.63134	5.6864	381.764	2.50294e-07	5.66754e-06
8051742	LOC8051742_prolactin_regulatory_element-binding_protein	1.6309	7.12797	250.836	1.04582e-06	1.24947e-05
121045539	LOC121045539_uncharacterized_protein_LOC121045539	1.63051	4.30917	99.1499	2.31819e-05	9.81368e-05
8041239	LOC8041239_RING_finger_protein_121	1.62929	4.22124	152.639	5.56639e-06	3.60582e-05
8041788	LOC8041788_ornithine_decarboxylase_antizyme_1	1.62822	10.3922	211.957	1.84864e-06	1.76839e-05
8030905	LOC8030905_phosphoacetylglucosamine_mutase_isoform_X1	1.62793	6.70844	430.418	1.66053e-07	4.49511e-06
8028157	LOC8028157_integrin_beta-PS	1.62738	8.26178	303.753	5.45845e-07	8.7916e-06
8041959	LOC8041959_multidrug_resistance-associated_protein_1	1.62653	7.11341	159.08	5.28725e-06	3.48404e-05
8033622	LOC8033622_pyruvate_dehydrogenase_E1_component_subunit_beta,_mitochondrial	1.62555	7.4078	311.888	4.98871e-07	8.31624e-06
8051999	LOC8051999_inactive_hydroxysteroid_dehydrogenase-like_protein_1	1.62503	4.96188	319.199	4.61015e-07	7.96015e-06
8031487	LOC8031487_superoxide_dismutase	1.61889	8.45839	199.115	2.28233e-06	2.0322e-05
8053916	LOC8053916_glucose-6-phosphate_exchanger_SLC37A2	1.61702	5.17177	150.186	5.87569e-06	3.75329e-05
8028901	LOC8028901_5\\'-3\\'_exonuclease_PLD3_isoform_X1	1.61662	5.50401	219.523	1.64218e-06	1.64453e-05
8038187	LOC8038187_probable_D-lactate_dehydrogenase,_mitochondrial	1.61522	6.74555	254.611	9.9418e-07	1.21816e-05
8050745	LOC8050745_septin-2	1.61278	6.65749	473.784	1.19513e-07	3.74222e-06
8043635	LOC8043635_sodium/calcium_exchanger_regulatory_protein_1	1.61093	8.17517	124.895	1.17301e-05	5.95264e-05
115309320	LOC115309320_cytochrome_P450_3A14_isoform_X2	1.61052	5.1881	40.6037	0.000631028	0.00137332
8036707	LOC8036707_motile_sperm_domain-containing_protein_2	1.61	7.79467	197.761	2.33536e-06	2.0623e-05
8039463	LOC8039463_homeobox_protein_cut_isoform_X2	1.6088	7.35727	195.764	2.41657e-06	2.10791e-05
8043828	LOC8043828_synaptotagmin-15_isoform_X2	1.60862	5.00711	185.918	2.87476e-06	2.34549e-05
120840358	LOC120840358_nose_resistant_to_fluoxetine_protein_6	1.60856	4.42767	89.3933	3.24958e-05	0.00012719
8038996	LOC8038996_annexin_A4	1.60727	10.2511	186.49	2.84521e-06	2.33169e-05
8036170	LOC8036170_sarcosine_dehydrogenase,_mitochondrial	1.60649	5.31861	106.857	2.00922e-05	8.79501e-05
115311905	LOC115311905_transmembrane_protein_17-like	1.60477	4.94161	221.893	1.58368e-06	1.61071e-05
8036535	LOC8036535_uncharacterized_protein_LOC8036535	1.60396	5.1969	64.6638	0.000121203	0.000354393
8036709	LOC8036709_glutathione_hydrolase-like_YwrD_proenzyme	1.60357	4.563	26.245	0.0021214	0.00384594
115325462	LOC115325462_proteasome_subunit_beta_type-1	1.60356	6.0253	263.489	8.8505e-07	1.15909e-05
115312880	LOC115312880_aspartate_aminotransferase,_mitochondrial	1.6033	8.29998	215.451	1.74936e-06	1.70382e-05
8043048	LOC8043048_uncharacterized_protein_LOC8043048_isoform_X2	1.60248	5.79573	58.9128	0.000204743	0.000542608
8026767	LOC8026767_AP-2_complex_subunit_alpha	1.60248	6.49425	295.101	6.02245e-07	9.13721e-06
8040529	LOC8040529_aldehyde_dehydrogenase_family_3_member_B1_isoform_X3	1.598	6.83043	413.263	1.90855e-07	4.81414e-06
8053241	LOC8053241_ras-like_GTP-binding_protein_Rho1	1.59778	8.0399	288.663	6.49162e-07	9.43167e-06
115324310	LOC115324310_uncharacterized_protein_LOC115324310	1.59721	4.19099	17.2583	0.00603941	0.00969278
115316820	LOC115316820_uncharacterized_protein_LOC115316820_isoform_X1	1.59606	5.53091	206.815	2.00834e-06	1.86389e-05
120850501	LOC120850501_sorbitol_dehydrogenase	1.59442	6.01244	215.744	1.74137e-06	1.69947e-05
8032517	LOC8032517_uncharacterized_protein_LOC8032517	1.59441	7.13361	35.9192	0.000997253	0.00201962
8042163	LOC8042163_peroxiredoxin-4	1.59316	5.76202	245.116	1.13085e-06	1.32002e-05
115326839	LOC115326839_uncharacterized_protein_LOC115326839	1.59275	7.50911	92.4434	3.81896e-05	0.000143371
115316328	LOC115316328_cytochrome_P450_3A41	1.59168	5.03041	61.3532	0.000142056	0.000402444
8035855	LOC8035855_tumor_protein_p53-inducible_nuclear_protein_2	1.59116	8.34882	148.149	6.1494e-06	3.8578e-05
120836730	LOC120836730_PIH1_domain-containing_protein_1-like	1.58915	5.38313	65.7088	0.000115458	0.000340438
8051752	LOC8051752_NADH_dehydrogenase	1.58891	6.98826	419.123	1.81877e-07	4.69378e-06
8039166	LOC8039166_cGMP-dependent_protein_kinase,_isozyme_2_forms_cD4/T1/T3A/T3B_isoform_X1	1.58728	8.19857	243.797	1.1517e-06	1.3377e-05
8031796	LOC8031796_monocarboxylate_transporter_13	1.58682	4.95955	104.826	2.03587e-05	8.87543e-05
120836180	LOC120836180_GDP-D-glucose_phosphorylase_1_isoform_X3	1.58462	5.60552	174.996	3.52289e-06	2.65648e-05
8029055	LOC8029055_beta-1,4-glucuronyltransferase_1-like	1.58293	7.21703	459.98	1.32261e-07	3.92158e-06
8034742	LOC8034742_uncharacterized_protein_LOC8034742	1.58287	5.18478	267.516	8.40641e-07	1.12225e-05
8051408	LOC8051408_small_integral_membrane_protein_15	1.57963	5.44269	201.195	2.20377e-06	1.98236e-05
121835038	LOC121835038_integrin_beta-PS-like	1.57955	5.36204	221.467	1.59398e-06	1.61578e-05
8041458	LOC8041458_glutamate--cysteine_ligase_regulatory_subunit_isoform_X1	1.57871	6.64128	344.343	3.55995e-07	6.89973e-06
8029025	LOC8029025_ER_membrane_protein_complex_subunit_5	1.5782	5.21335	286.273	6.67774e-07	9.58178e-06
8026382	LOC8026382_dynein_light_chain_roadblock-type_1_isoform_X1	1.57714	6.11304	320.993	4.52295e-07	7.92205e-06
8041721	LOC8041721_neuroplastin_isoform_X2	1.57652	10.2385	173.916	3.59678e-06	2.68956e-05
8028565	LOC8028565_charged_multivesicular_body_protein_2a	1.57313	6.76635	348.882	3.40437e-07	6.74556e-06
8025851	LOC8025851_5-oxoprolinase_isoform_X2	1.57189	6.61588	189.998	2.67237e-06	2.2338e-05
115330058	LOC115330058_protein_MEMO1	1.57085	5.65659	349.794	3.37416e-07	6.74556e-06
8053924	LOC8053924_TNF_receptor-associated_factor_6	1.57044	5.55215	173.787	3.60577e-06	2.68956e-05
8035463	LOC8035463_23_kDa_integral_membrane_protein	1.56951	5.13509	108.368	1.85713e-05	8.32562e-05
8028232	LOC8028232_solute_carrier_family_2,_facilitated_glucose_transporter_member_1	1.56871	7.46114	260.086	9.24963e-07	1.17936e-05
115324653	LOC115324653_cystatin-B	1.56763	5.76516	219.932	1.63188e-06	1.63901e-05
8041022	LOC8041022_uncharacterized_protein_LOC8041022	1.56754	4.02865	120.85	1.20925e-05	6.08853e-05
120843476	LOC120843476_peptidase_M20_domain-containing_protein_2-like	1.56671	4.60559	17.5849	0.00610287	0.00978813
8027856	LOC8027856_alpha-(1,6)-fucosyltransferase	1.56519	5.70813	217.965	1.68218e-06	1.66642e-05
120839728	LOC120839728_BTB/POZ_domain-containing_adapter_for_CUL3-mediated_RhoA_degradation_protein_3	1.56455	6.47879	230.788	1.3866e-06	1.47558e-05
8039124	LOC8039124_uncharacterized_threonine-rich_GPI-anchored_glycoprotein_PJ4664.02	1.56446	5.59061	367.358	2.85448e-07	6.19133e-06
121046762	LOC121046762_gamma-glutamyl_hydrolase	1.55997	5.80277	34.0893	0.00112966	0.00224983
8040651	LOC8040651_alpha-tocopherol_transfer_protein-like	1.55926	4.7218	231.126	1.37976e-06	1.47453e-05
8043907	LOC8043907_dosage_compensation_protein_dpy-30	1.5564	7.20254	424.386	1.74272e-07	4.58491e-06
120842761	LOC120842761_uncharacterized_protein_LOC120842761	1.55617	6.43011	13.2459	0.0114001	0.0171152
121836616	LOC121836616_epoxide_hydrolase_1-like	1.55225	5.73555	133.184	9.2469e-06	5.0492e-05
8026263	LOC8026263_atrial_natriuretic_peptide_receptor_1_isoform_X1	1.55199	5.37213	134.715	8.43771e-06	4.73218e-05
115331152	LOC115331152_venom_protein_59.1	1.55184	4.20453	14.3091	0.0092803	0.0141977
8042295	LOC8042295_monocarboxylate_transporter_13	1.55163	5.5661	115.383	1.51993e-05	7.24107e-05
8051028	LOC8051028_transcription_initiation_factor_TFIID_subunit_8	1.55072	4.81002	216.147	1.73042e-06	1.69392e-05
8026660	LOC8026660_protein_farnesyltransferase/geranylgeranyltransferase_type-1_subunit_alpha	1.54547	5.19744	194.009	2.49096e-06	2.15404e-05
8034767	LOC8034767_protein_PHTF2_isoform_X1	1.54487	7.42304	59.9163	0.000195037	0.000521623
8031126	LOC8031126_aspartate--tRNA_ligase,_cytoplasmic_isoform_X1	1.54396	6.11621	327.703	4.215e-07	7.66595e-06
8037102	LOC8037102_engulfment_and_cell_motility_protein_1	1.54379	7.06075	134.63	9.46711e-06	5.13063e-05
8030669	LOC8030669_BTB/POZ_domain-containing_protein_6	1.53549	4.765	95.7041	2.60219e-05	0.000107657
115315998	LOC115315998_uncharacterized_protein_LOC115315998	1.53469	5.64619	231.51	1.37204e-06	1.47433e-05
115320396	LOC115320396_MICOS_complex_subunit_MIC19	1.5344	5.81278	202.566	2.15393e-06	1.94843e-05
8023776	LOC8023776_dimethylglycine_dehydrogenase,_mitochondrial	1.53425	5.49124	132.732	8.86372e-06	4.88872e-05
121834273	LOC121834273_sodium/calcium_exchanger_regulatory_protein_1-like	1.5342	8.84192	314.493	4.84938e-07	8.18291e-06
115328985	LOC115328985_uncharacterized_protein_LOC115328985	1.53337	4.4263	170.866	3.81663e-06	2.80138e-05
120838800	LOC120838800_cytochrome_P450_3A24	1.53334	4.16619	87.5166	3.48141e-05	0.000134088
8036945	LOC8036945_uncharacterized_HIT-like_protein_Synpcc7942_1390	1.53214	5.31899	164.373	4.34558e-06	3.05266e-05
115319407	LOC115319407_copper_transport_protein_ATOX1	1.52949	6.19551	319.287	4.60579e-07	7.96015e-06
115314718	LOC115314718_proteasome_subunit_alpha_type-5	1.52943	5.95819	258.474	9.44675e-07	1.18703e-05
8023561	LOC8023561_thioredoxin-like_protein_1	1.52902	5.36629	350.829	3.34033e-07	6.74556e-06
8039636	LOC8039636_proclotting_enzyme_isoform_X1	1.52617	7.70643	417.833	1.83805e-07	4.71832e-06
121833251	LOC121833251_heat_shock_protein_beta-1-like	1.52612	7.29267	208.819	1.94406e-06	1.82707e-05
8042097	LOC8042097_nephrin	1.52561	6.88083	101.306	2.67665e-05	0.000109879
8025532	LOC8025532_MAP_kinase-activated_protein_kinase_2	1.52546	6.74882	272.048	7.94039e-07	1.08249e-05
121837274	LOC121837274_cytochrome_P450_3A12-like	1.52503	6.83326	55.9661	0.000240439	0.000616719
8038817	LOC8038817_enoyl-CoA_hydratase,_mitochondrial-like	1.52282	7.36076	298.022	5.82399e-07	9.02692e-06
8053672	LOC8053672_GTP-binding_protein_Rit1	1.52253	8.13849	284.338	6.83353e-07	9.77144e-06
115321540	LOC115321540_inositol_oxygenase	1.52151	4.59214	60.8102	0.000129958	0.000375329
115331140	LOC115331140_kynurenine_aminotransferase_isoform_X2	1.51692	7.0971	231.145	1.37938e-06	1.47453e-05
8042294	LOC8042294_transmembrane_protein_192	1.50915	5.35924	258.693	9.41972e-07	1.18703e-05
8033478	LOC8033478_protein_fem-1_homolog_C	1.50808	5.26337	160.266	4.72953e-06	3.23067e-05
8029064	LOC8029064_tubulin_beta_chain	1.50711	9.05895	194.286	2.47903e-06	2.14597e-05
115330727	LOC115330727_inner_centromere_protein_A	1.50047	7.91782	205.392	2.05562e-06	1.88849e-05
8024391	LOC8024391_dolichyl-diphosphooligosaccharide--protein_glycosyltransferase_subunit_DAD1	1.49895	5.59041	362.187	2.99606e-07	6.38366e-06
8042145	LOC8042145_annulin	1.49815	4.13218	151.272	5.73607e-06	3.6836e-05
8040358	LOC8040358_microsomal_glutathione_S-transferase_3	1.49316	7.08315	342.839	3.61351e-07	6.9866e-06
8028501	LOC8028501_tubulin-specific_chaperone_D	1.49131	4.59588	205.401	2.05532e-06	1.88849e-05
8028114	LOC8028114_mucin-5AC	1.4898	5.19492	126.409	1.04207e-05	5.4992e-05
8031981	LOC8031981_folylpolyglutamate_synthase,_mitochondrial	1.4887	6.81997	160.436	4.71275e-06	3.22149e-05
115308871	LOC115308871_protein_MON2_homolog_isoform_X1	1.48859	7.21198	178.936	3.26924e-06	2.52842e-05
115321271	LOC115321271_alpha-(1,3)-fucosyltransferase_C	1.48841	5.42163	255.139	9.87219e-07	1.21539e-05
8029565	LOC8029565_mannose-P-dolichol_utilization_defect_1_protein	1.48831	5.41947	313.535	4.90005e-07	8.22526e-06
115328569	LOC115328569_salivary_cystatin-L-like	1.48349	4.79025	75.4515	6.14376e-05	0.000207447
120850392	LOC120850392_F-actin-capping_protein_subunit_alpha	1.48236	7.72894	265.931	8.57771e-07	1.13324e-05
8053399	LOC8053399	1.48156	7.79217	375.144	2.65711e-07	5.86875e-06
8035706	LOC8035706_m7GpppX_diphosphatase	1.48152	3.78816	93.9078	2.76809e-05	0.000112712
120847730	LOC120847730_hyaluronan-mediated_motility_receptor-like	1.48066	4.19302	72.4917	6.39054e-05	0.000214395
115315686	LOC115315686_BTB/POZ_domain-containing_protein_9-like	1.47963	4.17353	134.132	8.56017e-06	4.77588e-05
121837966	LOC121837966	1.47955	4.57585	176.134	3.44709e-06	2.61773e-05
8036235	LOC8036235_myophilin_isoform_X2	1.47905	8.87143	224.581	1.52051e-06	1.55795e-05
8040101	LOC8040101_uncharacterized_protein_LOC8040101	1.47607	6.2737	30.5267	0.001517	0.00287043
8031094	LOC8031094_uncharacterized_protein_LOC8031094	1.47377	4.38159	147.354	6.26073e-06	3.89862e-05
8035854	LOC8035854_uncharacterized_protein_F13E9.13,_mitochondrial_isoform_X2	1.47288	5.81718	307.706	5.22343e-07	8.5163e-06
120847838	LOC120847838_serine/threonine-protein_phosphatase_T	1.47047	4.48956	154.778	5.31362e-06	3.49513e-05
8052000	LOC8052000_battenin	1.46836	5.92529	186.193	2.8605e-06	2.33624e-05
8025291	LOC8025291_dnaJ_homolog_subfamily_C_member_3	1.46739	5.58155	102.019	2.26872e-05	9.66016e-05
8032800	LOC8032800_uncharacterized_protein_LOC8032800	1.46546	6.31358	22.1248	0.00357365	0.00606926
8039113	LOC8039113_cytochrome_b5	1.46511	8.16989	304.965	5.38494e-07	8.72072e-06
8052797	LOC8052797_cytochrome_P450_2H2	1.46446	4.91237	173.868	3.60013e-06	2.68956e-05
120843602	LOC120843602_transport_and_Golgi_organization_protein_2_homolog	1.46336	4.23305	146.586	6.37075e-06	3.94422e-05
8030763	LOC8030763_uncharacterized_protein_LOC8030763	1.46254	4.0361	136.552	8.06645e-06	4.5923e-05
8024769	LOC8024769_ribulose-phosphate_3-epimerase	1.46215	5.46619	125.731	1.06079e-05	5.55848e-05
8040663	LOC8040663_ras-related_protein_rab7_isoform_X1	1.46095	7.47767	245.781	1.12051e-06	1.31473e-05
121832845	LOC121832845_poly	1.46043	4.19746	14.2725	0.00927821	0.0141968
8028620	LOC8028620_excitatory_amino_acid_transporter	1.45991	8.44427	115.807	1.39197e-05	6.78908e-05
115313049	LOC115313049_mid1-interacting_protein_1	1.45987	8.27696	163.492	4.42443e-06	3.07892e-05
8042528	LOC8042528_charged_multivesicular_body_protein_1b	1.45823	6.64301	332.879	3.99573e-07	7.48869e-06
8027144	LOC8027144_prominin-1-A_isoform_X2	1.45533	7.61952	137.175	7.94535e-06	4.54047e-05
115329405	LOC115329405_solute_carrier_family_35_member_E2A_isoform_X2	1.45468	5.66199	279.91	7.20795e-07	1.01564e-05
8039941	LOC8039941_prefoldin_subunit_5	1.45064	5.05941	295.871	5.9693e-07	9.11488e-06
115309319	LOC115309319_histone_deacetylase_6	1.44969	6.41008	157.796	4.9816e-06	3.33905e-05
8038981	LOC8038981_solute_carrier_family_35_member_F6_isoform_X2	1.44759	6.77845	240.267	1.21002e-06	1.38383e-05
8026966	LOC8026966_uncharacterized_protein_LOC8026966	1.44704	4.70211	232.702	1.34841e-06	1.45906e-05
8031108	LOC8031108_vacuole_membrane_protein_1_isoform_X2	1.44672	7.29318	329.574	4.13402e-07	7.6148e-06
8036456	LOC8036456_uncharacterized_protein_LOC8036456_isoform_X2	1.44472	6.70725	190.378	2.65446e-06	2.2279e-05
8032400	LOC8032400_LDLR_chaperone_boca	1.44463	5.51912	288.519	6.50263e-07	9.43167e-06
120849604	LOC120849604_methionine_aminopeptidase_2_isoform_X2	1.44228	8.06822	234.65	1.31089e-06	1.43621e-05
8024601	LOC8024601_mucolipin-3	1.44163	4.1733	105.812	1.87329e-05	8.37084e-05
8025663	LOC8025663_ADP-ribosylation_factor-like_protein_1	1.44126	6.00403	384.283	2.44731e-07	5.59751e-06
121047743	LOC121047743_uncharacterized_protein_LOC121047743	1.44098	4.67286	106.418	1.83852e-05	8.27676e-05
121838422	LOC121838422_TNF_receptor-associated_factor_3-like	1.43997	6.4088	97.1138	3.06089e-05	0.000121429
8033121	LOC8033121_hydroxyacylglutathione_hydrolase,_mitochondrial	1.43959	6.64382	348.735	3.40928e-07	6.74556e-06
8034135	LOC8034135_post-GPI_attachment_to_proteins_factor_3	1.43886	6.62216	326.336	4.27552e-07	7.66595e-06
8036633	LOC8036633_glycine-rich_protein_HC1	1.43793	8.31973	73.7643	7.26466e-05	0.000237288
8029840	LOC8029840_cytochrome_c_oxidase_subunit_7A2,_mitochondrial	1.4377	7.65984	193.194	2.52651e-06	2.17343e-05
115321848	LOC115321848_ion_channel_TACAN	1.43705	6.87394	363.282	2.96534e-07	6.33219e-06
8031247	LOC8031247_ubiquitin-conjugating_enzyme_E2_C	1.43665	5.62618	272.499	7.89578e-07	1.07794e-05
8032728	LOC8032728	1.43655	4.13022	31.652	0.000945535	0.00192986
8051035	LOC8051035_uncharacterized_protein_LOC8051035	1.43633	5.97198	280.56	7.15129e-07	1.00913e-05
8026346	LOC8026346_copper-transporting_ATPase_1	1.43598	7.12222	203.668	2.11487e-06	1.92391e-05
115308183	LOC115308183_acetylcholinesterase	1.43359	4.96194	127.436	1.01449e-05	5.39778e-05
115315220	LOC115315220_NEDD8-conjugating_enzyme_Ubc12-like	1.43307	4.10415	44.3346	0.000320318	0.000781243
8029722	LOC8029722_WD_repeat_and_FYVE_domain-containing_protein_2	1.43108	7.13552	339.123	3.75035e-07	7.18223e-06
8034602	LOC8034602_mediator_of_RNA_polymerase_II_transcription_subunit_1,_partial	1.42934	5.88331	325.965	4.29213e-07	7.66595e-06
8053359	LOC8053359_transmembrane_protein_256_homolog	1.42606	5.92469	357.915	3.11993e-07	6.57403e-06
115308879	LOC115308879_uncharacterized_protein_LOC115308879_isoform_X1	1.42587	4.78923	29.4354	0.00144819	0.00276462
121833669	LOC121833669_actin-interacting_protein_1-like	1.4258	8.30271	174.173	3.57905e-06	2.68206e-05
8027476	LOC8027476_uncharacterized_protein_LOC8027476	1.42525	4.61643	125.674	1.06238e-05	5.56077e-05
8024904	LOC8024904_protein_ILRUN	1.42258	6.20574	259.451	9.32665e-07	1.18562e-05
120845678	LOC120845678	1.42172	5.30827	31.7125	0.00122476	0.00240761
8023161	LOC8023161_alkyldihydroxyacetonephosphate_synthase,_peroxisomal	1.41849	6.42121	297.268	5.8744e-07	9.05466e-06
8035847	LOC8035847_transmembrane_emp24_domain-containing_protein_5_isoform_X1	1.41836	5.63489	232.955	1.34346e-06	1.45784e-05
8039969	LOC8039969_putative_phospholipase_B-like_2_isoform_X1	1.41687	4.75161	225.029	1.5103e-06	1.55409e-05
8025811	LOC8025811_ATPase_inhibitor_A,_mitochondrial	1.4167	8.32365	271.874	7.95764e-07	1.08332e-05
8039524	LOC8039524_cytochrome_P450_3A24	1.41635	5.13174	235.041	1.30354e-06	1.43463e-05
8026701	LOC8026701_zinc_finger_protein_628	1.41587	5.20076	177.998	3.32746e-06	2.55705e-05
8032506	LOC8032506_connectin	1.41572	4.63023	107.294	1.78966e-05	8.12395e-05
8032682	LOC8032682_omega-amidase_NIT2-like	1.41471	4.11464	57.1553	0.000135801	0.000388256
8039795	LOC8039795_AT-rich_interactive_domain-containing_protein_3C_isoform_X2	1.4144	5.9832	112.413	1.65489e-05	7.68917e-05
8036083	LOC8036083_acylamino-acid-releasing_enzyme_isoform_X2	1.41352	8.79992	106.902	1.8113e-05	8.18858e-05
115315567	LOC115315567_26S_proteasome_regulatory_subunit_7	1.41296	6.71541	231.232	1.37763e-06	1.47453e-05
115320943	LOC115320943_proteasome_subunit_alpha_type-1	1.41281	5.88959	187.224	2.80785e-06	2.30846e-05
121833529	LOC121833529_beta-1,4-N-acetylgalactosaminyltransferase_bre-4-like	1.4125	5.18972	164.165	4.36399e-06	3.05669e-05
8026920	LOC8026920_probable_methylmalonate-semialdehyde_dehydrogenase	1.41193	8.30771	117.127	1.34089e-05	6.60322e-05
8035080	LOC8035080_fumarate_hydratase,_mitochondrial	1.40934	7.69683	215.622	1.74471e-06	1.701e-05
115317228	LOC115317228_protein_C19orf12_homolog	1.40917	5.81092	232.93	1.34395e-06	1.45784e-05
8032470	LOC8032470_uncharacterized_protein_LOC8032470	1.40762	5.66379	69.0944	8.90101e-05	0.000278937
8040683	LOC8040683_A_disintegrin_and_metalloproteinase_with_thrombospondin_motifs_20	1.40746	5.38813	100.293	2.23285e-05	9.5445e-05
8041852	LOC8041852_HCLS1-associated_protein_X-1	1.40644	5.50067	302.756	5.51987e-07	8.82723e-06
115315009	LOC115315009_E3_ubiquitin-protein_ligase_HECTD1_isoform_X3	1.40599	7.73797	322.861	4.4344e-07	7.82675e-06
120849302	LOC120849302_F-box/LRR-repeat_protein_12	1.40492	4.60007	134.944	8.39034e-06	4.71689e-05
8024347	LOC8024347	1.40481	7.43678	217.87	1.68465e-06	1.66642e-05
8027381	LOC8027381_uncharacterized_protein_LOC8027381	1.40421	10.6537	141.578	7.15273e-06	4.27929e-05
8029267	LOC8029267_xylulose_kinase	1.40255	4.96105	124.063	1.10875e-05	5.73564e-05
115329091	LOC115329091_secretory_carrier-associated_membrane_protein_1	1.40216	7.36986	216.91	1.70995e-06	1.68412e-05
8043914	LOC8043914_uncharacterized_protein_LOC8043914	1.40159	5.18466	91.6221	3.11396e-05	0.000123144
8027946	LOC8027946_inhibitor_of_nuclear_factor_kappa-B_kinase_subunit_alpha	1.40139	7.08043	376.164	2.63258e-07	5.82791e-06
8032579	LOC8032579_uncharacterized_protein_LOC8032579_isoform_X1	1.39887	7.4767	165.106	4.28133e-06	3.02735e-05
8032243	LOC8032243_sodium/potassium/calcium_exchanger_5_isoform_X2	1.39804	5.49094	128.268	9.92849e-06	5.30619e-05
8043235	LOC8043235_solute_carrier_family_52,_riboflavin_transporter,_member_3-A	1.39764	6.41565	190.549	2.64645e-06	2.22699e-05
115327801	LOC115327801_adrenodoxin-like_protein_2,_mitochondrial	1.39648	4.11999	109.831	1.65733e-05	7.69065e-05
8053754	LOC8053754	1.3961	7.71856	224.77	1.5162e-06	1.55685e-05
8029058	LOC8029058_neuferricin	1.39544	6.1885	270.714	8.074e-07	1.09409e-05
8052463	LOC8052463_fructose-1,6-bisphosphatase_1	1.39429	8.12173	164.075	4.37204e-06	3.05789e-05
8031512	LOC8031512_4-aminobutyrate_aminotransferase,_mitochondrial	1.39339	7.10739	224.083	1.53196e-06	1.56636e-05
8051450	LOC8051450_LOW_QUALITY_PROTEIN:_uncharacterized_protein_LOC8051450	1.39172	7.82754	204.603	2.0825e-06	1.89948e-05
8038477	LOC8038477_phosphatidylglycerophosphatase_and_protein-tyrosine_phosphatase_1	1.39059	6.29165	330.805	4.08179e-07	7.57523e-06
8035186	LOC8035186_lipopolysaccharide-induced_tumor_necrosis_factor-alpha_factor_homolog	1.38861	7.46415	279.052	7.28352e-07	1.0233e-05
120849013	LOC120849013	1.38264	7.43342	228.428	1.43567e-06	1.49968e-05
121834270	LOC121834270_uncharacterized_protein_LOC121834270	1.38255	3.72297	34.9072	0.000651153	0.00140981
8038942	LOC8038942_glyoxalase_domain-containing_protein_4	1.38121	4.82331	116.858	1.35108e-05	6.63982e-05
8051659	LOC8051659_endoplasmic_reticulum_chaperone_BiP	1.38095	8.41435	128.086	9.97555e-06	5.32582e-05
8024886	LOC8024886_dnaJ_homolog_subfamily_C_member_17	1.37891	7.29765	318.301	4.65459e-07	7.96953e-06
8052836	LOC8052836_unconventional_myosin-XVIIIa_isoform_X2	1.37879	7.33679	228.033	1.44409e-06	1.50198e-05
8026414	LOC8026414_NADH_dehydrogenase	1.37878	6.83196	240.265	1.21006e-06	1.38383e-05
8029816	LOC8029816_23_kDa_integral_membrane_protein	1.37843	9.96201	198.692	2.29871e-06	2.03926e-05
8035932	LOC8035932_apoptosis_regulator_Bcl-2	1.37829	6.45611	349.442	3.38578e-07	6.74556e-06
8052981	LOC8052981_3-hydroxyisobutyrate_dehydrogenase,_mitochondrial	1.37773	5.54056	242.832	1.16728e-06	1.34929e-05
8034062	LOC8034062_iron-sulfur_protein_NUBPL	1.37489	5.60683	86.9582	3.90089e-05	0.00014575
115312677	LOC115312677_neprilysin-1-like	1.37402	5.91814	62.7166	0.000132942	0.000381737
8030724	LOC8030724_glutathione_S-transferase	1.37367	5.32512	148.744	6.06788e-06	3.82292e-05
121833528	LOC121833528_high_mobility_group_protein_HMG-I/HMG-Y-like	1.37328	7.90287	253.227	1.01271e-06	1.22644e-05
8043409	LOC8043409_myosin-VIIa	1.37276	6.33994	163.615	4.41332e-06	3.0734e-05
8032744	LOC8032744_Golgi_SNAP_receptor_complex_member_1_isoform_X1	1.37068	5.14193	198.319	2.3133e-06	2.04844e-05
8051410	LOC8051410_V-type_proton_ATPase_21_kDa_proteolipid_subunit	1.36966	6.90095	313.242	4.91565e-07	8.23713e-06
120845324	LOC120845324_uncharacterized_protein_LOC120845324	1.36505	6.21544	124.957	1.08269e-05	5.64179e-05
8025115	LOC8025115_endoribonuclease_Dcr-1	1.36088	5.16592	225.721	1.49471e-06	1.54299e-05
115310734	LOC115310734_uncharacterized_protein_LOC115310734	1.36063	10.5218	131.409	9.16329e-06	5.01384e-05
8053364	LOC8053364_major_facilitator_superfamily_domain-containing_protein_1_isoform_X2	1.36044	6.14355	148.199	6.14256e-06	3.8578e-05
8053962	LOC8053962_platelet-activating_factor_acetylhydrolase_IB_subunit_alpha1_isoform_X3	1.36043	6.13655	199.642	2.26207e-06	2.02253e-05
8042401	LOC8042401_protein_CDV3_homolog_isoform_X2	1.35938	7.59954	272.625	7.88341e-07	1.07794e-05
8031604	LOC8031604_chorion_peroxidase	1.35891	9.56411	124.992	1.0817e-05	5.64052e-05
8033258	LOC8033258_UPF0687_protein_C20orf27_homolog	1.35866	6.96874	107.125	1.93595e-05	8.59512e-05
8024768	LOC8024768_myosin-2_essential_light_chain_isoform_X1	1.35732	7.63374	240.82	1.20063e-06	1.37631e-05
115326864	LOC115326864_endochitinase	1.3567	4.34501	87.257	3.51513e-05	0.000135064
121833969	LOC121833969_ras-related_protein_Ral-a-like	1.35669	7.21301	83.6953	4.89382e-05	0.000174621
8025290	LOC8025290_programmed_cell_death_protein_10	1.35648	6.02286	232.159	1.35911e-06	1.46735e-05
8041802	LOC8041802_abnormal_cell_migration_protein_10	1.35415	7.64286	299.263	5.74223e-07	8.95528e-06
8023649	LOC8023649_ras-related_protein_Rab-5B	1.35357	8.81534	234.795	1.30816e-06	1.43621e-05
8025149	LOC8025149_uncharacterized_protein_LOC8025149	1.35224	4.01101	40.1725	0.000420153	0.000973899
8053027	LOC8053027_ribosome_maturation_protein_SBDS	1.35133	6.70311	259.458	9.32577e-07	1.18562e-05
8036457	LOC8036457_heat_shock_protein_Hsp-16.1/Hsp-16.11	1.35125	6.0522	155.933	5.18335e-06	3.4361e-05
120846343	LOC120846343_calreticulin	1.35116	8.5526	190.081	2.66845e-06	2.2338e-05
8023498	LOC8023498_lysosome-associated_membrane_glycoprotein_1	1.35027	7.81377	325.83	4.29818e-07	7.66595e-06
120836559	LOC120836559_DET1-_and_DDB1-associated_protein_1	1.34949	7.90664	255.329	9.84731e-07	1.21539e-05
8027197	LOC8027197_glycosylphosphatidylinositol_anchor_attachment_1_protein	1.34921	4.98434	248.835	1.0746e-06	1.26953e-05
8030480	LOC8030480_beta-1,4-N-acetylgalactosaminyltransferase_bre-4	1.34887	7.22269	258.587	9.43282e-07	1.18703e-05
115314998	LOC115314998_26S_proteasome_non-ATPase_regulatory_subunit_8	1.34804	6.16925	207.11	1.99869e-06	1.86013e-05
115320125	LOC115320125_neprilysin-1-like	1.34798	5.12996	31.795	0.00115214	0.00228488
8052110	LOC8052110_CD9_antigen_isoform_X1	1.34672	8.14321	105.933	1.8663e-05	8.34556e-05
8052855	LOC8052855_myotrophin	1.34631	7.3141	204.961	2.07023e-06	1.89581e-05
8052156	LOC8052156_activating_transcription_factor_of_chaperone	1.34622	9.51829	210.094	1.90454e-06	1.80221e-05
115329905	LOC115329905_AP-3_complex_subunit_mu-1	1.34615	5.34066	258.209	9.47969e-07	1.18829e-05
115331309	LOC115331309_vesicle-associated_membrane_protein_4	1.34611	4.82018	181.811	3.09881e-06	2.43962e-05
8033781	LOC8033781_innexin_shaking-B	1.34576	5.09998	250.851	1.04561e-06	1.24947e-05
8029945	LOC8029945_exocyst_complex_component_8	1.34476	5.13294	257.098	9.6193e-07	1.19801e-05
8037560	LOC8037560_5-formyltetrahydrofolate_cyclo-ligase	1.34158	4.8763	212.558	1.83106e-06	1.75679e-05
8044025	LOC8044025_BRO1_domain-containing_protein_BROX	1.34139	6.09254	216.383	1.72406e-06	1.69112e-05
115328225	LOC115328225_galactosylceramide_sulfotransferase	1.34136	6.78559	269.624	8.18538e-07	1.10497e-05
8029505	LOC8029505_heat_shock_protein_beta-1	1.34121	8.38853	157.151	5.05022e-06	3.37e-05
8039419	LOC8039419_serine--tRNA_synthetase-like_protein_Slimp	1.3405	3.86171	98.0481	2.40446e-05	0.000101212
115331727	LOC115331727_vesicle_transport_through_interaction_with_t-SNAREs_homolog_1B	1.33935	4.96506	120.895	1.20776e-05	6.08417e-05
8023494	LOC8023494_anhydro-N-acetylmuramic_acid_kinase	1.33853	5.85668	214.679	1.7707e-06	1.71005e-05
8023129	LOC8023129_ER_membrane_protein_complex_subunit_8	1.33811	5.7531	323.239	4.41675e-07	7.82675e-06
120837942	LOC120837942_ragulator_complex_protein_LAMTOR4	1.33744	5.31868	181.11	3.1393e-06	2.45653e-05
8038380	LOC8038380_protein_disulfide-isomerase_A5_isoform_X3	1.33659	5.80116	161.703	4.59039e-06	3.15502e-05
115309468	LOC115309468_proteasome_subunit_alpha_type-4	1.3337	6.26555	283.289	6.91986e-07	9.83659e-06
8028100	LOC8028100_omega-amidase_NIT2	1.33348	4.39387	169.773	3.89967e-06	2.83297e-05
8029938	LOC8029938_LOW_QUALITY_PROTEIN:_lipoma-preferred_partner_homolog	1.33271	6.37974	258.389	9.45736e-07	1.18703e-05
8036520	LOC8036520_dual_specificity_protein_phosphatase_10_isoform_X2	1.3324	4.76902	38.8039	0.000548178	0.00121722
120842248	LOC120842248_uncharacterized_protein_LOC120842248	1.33126	6.55315	51.1713	0.000269352	0.000678619
8029401	LOC8029401_major_facilitator_superfamily_domain-containing_protein_10_isoform_X1	1.32993	5.15904	173.36	3.63564e-06	2.7014e-05
120838967	LOC120838967_protein_toll	1.32935	4.6612	65.206	8.95855e-05	0.000280345
115312681	LOC115312681_phosphate-regulating_neutral_endopeptidase_PHEX	1.32895	5.00639	28.8262	0.00149991	0.00284646
8043801	LOC8043801_ileal_sodium/bile_acid_cotransporter_isoform_X1	1.32813	6.92584	329.762	4.12597e-07	7.6145e-06
8027036	LOC8027036_probable_low-specificity_L-threonine_aldolase_2	1.32706	5.44762	135.963	8.18324e-06	4.63413e-05
8026372	LOC8026372_ubiquitin_conjugation_factor_E4_B_isoform_X2	1.32701	6.22054	310.307	5.07581e-07	8.36037e-06
115310187	LOC115310187_actin-related_protein_3	1.32561	7.45018	299.371	5.73515e-07	8.95528e-06
121836142	LOC121836142_facilitated_glucose_transporter_protein_1-like	1.32459	7.06052	83.9649	4.84462e-05	0.000173315
8033318	LOC8033318_heat_shock_protein_75_kDa,_mitochondrial	1.3244	5.78666	127.78	1.00548e-05	5.36122e-05
8034736	LOC8034736_ETS_domain-containing_protein_Elk-4_isoform_X2	1.32419	6.11417	108.239	1.82626e-05	8.24466e-05
8051487	LOC8051487_serine_beta-lactamase-like_protein_LACTB,_mitochondrial	1.32307	5.44821	202.966	2.13966e-06	1.93765e-05
8034715	LOC8034715_protein-S-isoprenylcysteine_O-methyltransferase	1.32213	3.87434	41.8604	0.000355179	0.000849193
8036652	LOC8036652_phosphatidylinositol_4,5-bisphosphate_3-kinase_catalytic_subunit_beta_isoform	1.3212	5.79547	140.711	7.3005e-06	4.33094e-05
8041128	LOC8041128_solute_carrier_family_15_member_1_isoform_X2	1.32116	7.24092	316.245	4.7585e-07	8.07188e-06
8050901	LOC8050901_acylpyruvase_FAHD1,_mitochondrial	1.32059	6.57086	274.738	7.67936e-07	1.06343e-05
8041210	LOC8041210	1.31997	5.07641	30.7895	0.00124351	0.00244099
8029123	LOC8029123_WD_repeat_domain_phosphoinositide-interacting_protein_2_isoform_X1	1.31932	7.3742	293.949	6.10311e-07	9.17558e-06
121837694	LOC121837694	1.31886	3.96131	95.5728	2.61387e-05	0.000108048
115332984	LOC115332984_uncharacterized_protein_LOC115332984	1.31846	3.72892	75.4708	5.61613e-05	0.000193697
8039536	LOC8039536_actin-related_protein_2/3_complex_subunit_4	1.31815	5.53553	216.526	1.72021e-06	1.68906e-05
115324259	LOC115324259	1.31744	7.73515	219.234	1.6495e-06	1.64643e-05
8037263	LOC8037263	1.31619	7.62536	253.33	1.01132e-06	1.22644e-05
8025860	LOC8025860_uncharacterized_protein_LOC8025860_isoform_X4	1.31562	7.16609	96.7579	2.76874e-05	0.000112712
8051847	LOC8051847_ubiquitin-conjugating_enzyme_E2_variant_2	1.31504	7.35531	261.369	9.09645e-07	1.17693e-05
8036376	LOC8036376_prohibitin-2	1.31363	7.42256	234.099	1.32137e-06	1.443e-05
8040322	LOC8040322_sterol_carrier_protein_2	1.31258	6.59187	330.527	4.09351e-07	7.57523e-06
121838087	LOC121838087	1.31236	7.23363	304.045	5.44061e-07	8.7814e-06
8050537	LOC8050537_calcium-independent_protein_kinase_C	1.31234	5.9364	63.9558	0.000116003	0.000341875
115323524	LOC115323524_prostaglandin_reductase_3	1.31202	4.08581	57.294	0.000134772	0.000385428
120838683	LOC120838683_4-coumarate--CoA_ligase_1-like	1.31196	4.3324	63.276	9.85406e-05	0.00030089
8042874	LOC8042874_intracellular_coagulation_inhibitor_1	1.31194	6.40773	181.129	3.13819e-06	2.45653e-05
8028755	LOC8028755_transmembrane_protein_121B	1.31158	5.79262	288.92	6.47201e-07	9.43167e-06
8027944	LOC8027944_aldo-keto_reductase_family_1_member_B1	1.3112	5.75501	141.665	7.13814e-06	4.27668e-05
121837129	LOC121837129_uncharacterized_protein_LOC121837129_isoform_X1	1.31085	4.37376	81.0621	4.46138e-05	0.000161823
8042284	LOC8042284_CKLF-like_MARVEL_transmembrane_domain-containing_protein_8	1.3104	4.22589	11.216	0.0155397	0.0225582
8030941	LOC8030941_digestive_cysteine_proteinase_2	1.30923	6.38397	28.4582	0.0017948	0.00332312
115323492	LOC115323492_uncharacterized_protein_LOC115323492	1.30816	3.9595	33.245	0.000763278	0.0016089
115317192	LOC115317192_uncharacterized_protein_LOC115317192	1.30807	5.57574	99.7262	2.27466e-05	9.67199e-05
8029458	LOC8029458_ragulator_complex_protein_LAMTOR3	1.30731	4.20109	87.0029	3.54855e-05	0.000136023
8037927	LOC8037927_CDGSH_iron-sulfur_domain-containing_protein_1	1.3066	7.94025	134.301	8.52454e-06	4.76224e-05
8040267	LOC8040267_nibrin	1.30596	3.8875	78.3494	4.97901e-05	0.000176738
8029246	LOC8029246_uncharacterized_protein_LOC8029246	1.30587	6.91938	308.712	5.16566e-07	8.47941e-06
8037095	LOC8037095_DNA_replication_licensing_factor_mcm5	1.30476	3.73386	78.8618	4.87553e-05	0.000174133
120850396	LOC120850396_syntenin-1_isoform_X2	1.30424	7.03025	249.381	1.06664e-06	1.26477e-05
120836147	LOC120836147_cytochrome_P450_2J4_isoform_X2	1.30395	4.79929	19.3997	0.00459385	0.00757429
8027505	LOC8027505_toll-interacting_protein_isoform_X2	1.30367	6.48469	135.636	8.24901e-06	4.66367e-05
8036103	LOC8036103_bone_morphogenetic_protein_receptor_type-2	1.30351	6.31381	280.602	7.14769e-07	1.00913e-05
115330843	LOC115330843_sialin_isoform_X2	1.30252	3.95886	64.3049	9.36298e-05	0.000289281
8036156	LOC8036156_NAD-dependent_protein_deacylase_sirtuin-5,_mitochondrial	1.30145	7.13324	155.334	5.2504e-06	3.46864e-05
121048327	LOC121048327_monocarboxylate_transporter_5-like	1.29849	3.97419	45.6622	0.000272493	0.000684907
115311167	LOC115311167_solute_carrier_family_13_member_5-like	1.29848	3.9371	72.1074	6.50023e-05	0.000216741
8036039	LOC8036039_protein_toll	1.29838	8.568	238.643	1.23813e-06	1.39535e-05
8030715	LOC8030715_ero1-like_protein	1.29837	5.48668	170.876	3.81589e-06	2.80138e-05
8030771	LOC8030771_ubiquitin-like-conjugating_enzyme_ATG3	1.29807	5.6918	151.127	5.75448e-06	3.69051e-05
115322795	LOC115322795_uncharacterized_protein_LOC115322795	1.298	5.85499	185.641	2.88921e-06	2.3533e-05
115323228	LOC115323228_ribonuclease_kappa-B	1.2967	5.85504	257.841	9.52573e-07	1.18942e-05
8051912	LOC8051912_LOW_QUALITY_PROTEIN:_thioredoxin_reductase-like_selenoprotein_T_homolog_CG3887	1.29555	6.7791	289.033	6.46344e-07	9.43167e-06
121832987	LOC121832987_multidrug_resistance-associated_protein_1-like	1.29513	4.07241	121.125	1.20017e-05	6.0659e-05
8051950	LOC8051950_cysteine_protease_ATG4B_isoform_X1	1.29485	6.22908	316.256	4.75793e-07	8.07188e-06
115316215	LOC115316215_U8_snoRNA-decapping_enzyme	1.29452	7.93719	192.812	2.54337e-06	2.17437e-05
121836109	LOC121836109_neprilysin-1-like	1.2938	4.5303	22.8344	0.00271121	0.00477226
8042795	LOC8042795_disintegrin_and_metalloproteinase_domain-containing_protein_10	1.29257	5.73091	211.601	1.85914e-06	1.77492e-05
8026687	LOC8026687_probable_cytosolic_oligopeptidase_A	1.29251	5.82821	218.482	1.66877e-06	1.6571e-05
8025113	LOC8025113_glutathione_reductase,_mitochondrial	1.29189	4.41007	109.863	1.65578e-05	7.68917e-05
8036648	LOC8036648_acyl-CoA_Delta-9_desaturase	1.29059	5.20049	93.3097	2.82634e-05	0.000114477
8033679	LOC8033679_RING_finger_protein_11	1.28988	7.58201	278.415	7.34028e-07	1.02786e-05
120847384	LOC120847384_protein_RER1	1.28848	6.52352	166.382	4.17232e-06	2.97841e-05
8030256	LOC8030256_uncharacterized_protein_LOC8030256_isoform_X2	1.28799	7.19002	230.412	1.39427e-06	1.47885e-05
115316203	LOC115316203_uncharacterized_protein_LOC115316203	1.28766	4.11174	43.2461	0.000321715	0.000784141
8039095	LOC8039095_neutral_alpha-glucosidase_AB_isoform_X3	1.2867	7.37704	182.996	3.03194e-06	2.42021e-05
8036622	LOC8036622_protein_lifeguard_1	1.28642	7.56652	182.958	3.03404e-06	2.42021e-05
115317245	LOC115317245_uncharacterized_protein_LOC115317245	1.28597	5.01394	114.926	1.42745e-05	6.92348e-05
8033965	LOC8033965_serine/threonine-protein_phosphatase_6_regulatory_ankyrin_repeat_subunit_B_isoform_X2	1.28596	3.73676	52.9241	0.000172712	0.000473314
115314979	LOC115314979_L-asparaginase	1.284	6.04826	116.385	1.36931e-05	6.69871e-05
8052411	LOC8052411_ubiquilin-1	1.28255	7.20738	228.808	1.42762e-06	1.49503e-05
115326448	LOC115326448_U-scoloptoxin(16)-Er13a_isoform_X2	1.28217	5.94386	175.226	3.50741e-06	2.64687e-05
8026340	LOC8026340_vacuolar_protein_sorting-associated_protein_37A	1.2807	5.22117	103.521	2.0128e-05	8.80272e-05
8028045	LOC8028045_mitochondrial_2-oxodicarboxylate_carrier	1.27984	5.89227	207.792	1.97667e-06	1.84693e-05
115330616	LOC115330616	1.27932	5.48306	13.9039	0.0102748	0.0155564
120846356	LOC120846356_glucose-induced_degradation_protein_8_homolog	1.27929	5.26304	192.858	2.54135e-06	2.17437e-05
8039247	LOC8039247_ribose-5-phosphate_isomerase	1.27844	6.05372	199.492	2.26783e-06	2.02489e-05
8026970	LOC8026970_cerebellar_degeneration-related_protein_2-like	1.27764	6.22667	318.283	4.65551e-07	7.96953e-06
115331649	LOC115331649_uncharacterized_protein_LOC115331649	1.2753	5.26714	133.82	8.62669e-06	4.78809e-05
115324594	LOC115324594_dnaJ_homolog_subfamily_B_member_4	1.27507	6.25881	20.9949	0.00404642	0.00676412
8034934	LOC8034934_lethal(2)_giant_larvae_protein_homolog_1_isoform_X4	1.27445	7.66906	114.234	1.45617e-05	7.00643e-05
120840187	LOC120840187_E3_ubiquitin-protein_ligase_RNF185-like	1.27433	6.96985	197.861	2.3314e-06	2.06069e-05
8051138	LOC8051138_copper-transporting_ATPase_2	1.27424	4.84949	91.0159	3.06495e-05	0.00012154
8054025	LOC8054025_2-oxoisovalerate_dehydrogenase_subunit_alpha,_mitochondrial	1.27396	7.08104	137.633	7.85774e-06	4.50374e-05
8052038	LOC8052038_angio-associated_migratory_cell_protein	1.27366	5.91096	182.622	3.05286e-06	2.42804e-05
8027272	LOC8027272_AP-3_complex_subunit_sigma-2	1.27302	5.34965	131.589	9.12173e-06	4.99676e-05
8033414	LOC8033414_fringe_glycosyltransferase	1.27193	4.68248	143.819	6.78842e-06	4.10538e-05
120839686	LOC120839686_poly	1.2718	4.4503	23.9581	0.00219143	0.0039595
8032596	LOC8032596_mannose-1-phosphate_guanyltransferase_beta	1.27173	5.65192	169.875	3.89177e-06	2.83297e-05
115322053	LOC115322053_NADH_dehydrogenase	1.27137	6.0545	249.588	1.06365e-06	1.26277e-05
120841625	LOC120841625_WD_repeat_domain_phosphoinositide-interacting_protein_4	1.27085	4.45119	158.271	4.93175e-06	3.32043e-05
120841228	LOC120841228	1.27077	4.05949	37.8851	0.000500291	0.00112638
115327463	LOC115327463	1.27031	5.00966	18.6191	0.00506093	0.00825834
115313600	LOC115313600_sulfotransferase_ssu-1	1.27018	4.16302	26.0419	0.00159763	0.00300022
8036370	LOC8036370_uncharacterized_protein_LOC8036370_isoform_X2	1.26962	6.2499	294.809	6.04274e-07	9.14178e-06
8051036	LOC8051036_oxysterol-binding_protein-related_protein_9_isoform_X2	1.26899	6.9748	113.467	1.48883e-05	7.13514e-05
8025601	LOC8025601_bifunctional_coenzyme_A_synthase	1.26869	6.47031	213.384	1.80723e-06	1.73739e-05
8025724	LOC8025724_dual_serine/threonine_and_tyrosine_protein_kinase	1.26734	6.33847	135.252	8.32709e-06	4.69557e-05
115324602	LOC115324602_NADH_dehydrogenase	1.26677	5.53943	167.607	4.07105e-06	2.9251e-05
120841635	LOC120841635_calcium-activated_chloride_channel_regulator_1	1.26635	5.78032	148.137	6.15112e-06	3.8578e-05
8043304	LOC8043304_signal_peptide_peptidase-like_2A	1.26635	5.07339	126.971	1.02686e-05	5.44132e-05
8030398	LOC8030398_protein_Skeletor,_isoforms_B/C	1.26634	4.76497	120.332	1.22653e-05	6.15304e-05
8030815	LOC8030815_LOW_QUALITY_PROTEIN:_apoptosis-stimulating_of_p53_protein_1	1.26581	6.27702	130.707	9.32742e-06	5.07487e-05
115317244	LOC115317244_uncharacterized_protein_LOC115317244	1.26567	6.13749	94.7791	2.87902e-05	0.000116075
8039182	LOC8039182_ER_membrane_protein_complex_subunit_3	1.26529	6.15044	238.025	1.24905e-06	1.39535e-05
8035190	LOC8035190_LOW_QUALITY_PROTEIN:_proteasome_inhibitor_PI31_subunit	1.26116	4.86214	196.413	2.3898e-06	2.09141e-05
8034164	LOC8034164_ras-related_protein_Rab-30	1.261	5.24586	185.695	2.88634e-06	2.35295e-05
115323827	LOC115323827_uncharacterized_protein_LOC115323827	1.26041	3.9627	96.2143	2.55741e-05	0.000106049
8034703	LOC8034703_AFG3-like_protein_2_isoform_X1	1.25995	7.11883	286.724	6.64208e-07	9.56857e-06
8039108	LOC8039108_26S_proteasome_non-ATPase_regulatory_subunit_7	1.25901	6.93679	261.182	9.11856e-07	1.17802e-05
115316934	LOC115316934_COP9_signalosome_complex_subunit_7b_isoform_X2	1.25897	6.48208	297.009	5.89185e-07	9.05544e-06
8036677	LOC8036677_palmitoyltransferase_ZDHHC20-B_isoform_X4	1.25858	6.65434	308.805	5.16037e-07	8.47941e-06
8038842	LOC8038842_transmembrane_protein_33	1.25844	5.63408	138.93	7.61645e-06	4.43537e-05
8041731	LOC8041731_Golgi_phosphoprotein_3_homolog_sauron	1.25752	7.71879	183.944	2.97974e-06	2.39867e-05
120839221	LOC120839221_estradiol_17-beta-dehydrogenase_8-like	1.25632	7.81151	205.444	2.05388e-06	1.88849e-05
8028036	LOC8028036_testicular_acid_phosphatase_homolog	1.25627	6.91561	104.088	1.97706e-05	8.72945e-05
8023656	LOC8023656_PDZ_domain-containing_protein_GIPC1_isoform_X2	1.25598	7.35526	190.434	2.65182e-06	2.22762e-05
115319349	LOC115319349	1.25355	5.05404	89.4309	3.24515e-05	0.000127119
8024816	LOC8024816_potential_E3_ubiquitin-protein_ligase_ariadne-2_isoform_X3	1.2525	7.39141	182.221	3.07545e-06	2.43725e-05
115328598	LOC115328598_plancitoxin-1-like	1.2515	3.9343	39.2624	0.000431006	0.000995232
8038793	LOC8038793_transmembrane_9_superfamily_member_3_isoform_X1	1.25131	7.55496	270.139	8.13256e-07	1.09938e-05
8026242	LOC8026242_TOM1-like_protein_2	1.25016	7.5141	267.116	8.44918e-07	1.1264e-05
8037142	LOC8037142_ras-related_protein_Rab6_isoform_X2	1.24811	7.11986	239.05	1.23101e-06	1.39535e-05
8029643	LOC8029643_rab_GDP_dissociation_inhibitor_beta	1.24737	8.60112	175.702	3.47562e-06	2.63031e-05
8033629	LOC8033629_transcriptional_coactivator_YAP1_isoform_X1	1.24649	7.00112	218.32	1.67295e-06	1.65954e-05
8028708	LOC8028708_mitochondrial_ornithine_transporter_1	1.24598	4.5941	128.046	9.98566e-06	5.32789e-05
8038946	LOC8038946_plastin-2	1.24581	7.42488	184.626	2.94292e-06	2.37861e-05
8054078	LOC8054078_probable_Bax_inhibitor_1	1.24523	9.12712	186.378	2.85094e-06	2.3321e-05
8023654	LOC8023654_oxysterol-binding_protein-related_protein_11_isoform_X1	1.24503	6.17851	175.701	3.47565e-06	2.63031e-05
8025457	LOC8025457_inorganic_pyrophosphatase_isoform_X1	1.24353	9.75054	62.3401	0.0001033	0.000312162
8028595	LOC8028595_MARVEL_domain-containing_protein_1	1.24328	6.96777	258.838	9.40182e-07	1.18703e-05
8025867	LOC8025867_uncharacterized_protein_LOC8025867	1.24289	3.745	48.8894	0.000220861	0.000578023
8034718	LOC8034718_septin-1	1.24284	6.49904	127.22	1.02022e-05	5.41509e-05
115311621	LOC115311621_U6_snRNA-associated_Sm-like_protein_LSm1	1.24208	4.20872	110.169	1.64069e-05	7.6613e-05
8043863	LOC8043863_tubulin_alpha_chain	1.24183	7.62777	145.732	6.49604e-06	3.99741e-05
8032975	LOC8032975_AMP_deaminase_2_isoform_X8	1.24021	8.12894	132.459	8.92435e-06	4.91654e-05
8036196	LOC8036196_beta-ureidopropionase	1.24002	6.40885	176.532	3.42109e-06	2.61237e-05
8051189	LOC8051189_dnaJ_homolog_subfamily_B_member_9	1.23971	5.59829	36.0935	0.000752106	0.00158813
8027295	LOC8027295_probable_phosphorylase_b_kinase_regulatory_subunit_alpha	1.23971	5.02448	74.8749	5.76092e-05	0.000197318
8029614	LOC8029614_EF-hand_domain-containing_protein_D1	1.23917	7.97351	253.023	1.01549e-06	1.22826e-05
8050754	LOC8050754_membrane-associated_progesterone_receptor_component_1	1.23651	7.38095	282.472	6.98814e-07	9.90448e-06
8051761	LOC8051761_serine/threonine-protein_kinase_16	1.23448	6.955	68.2646	9.24034e-05	0.000286708
8036632	LOC8036632_shematrin-like_protein_2	1.23444	10.6305	47.4237	0.00024259	0.000621412
8027925	LOC8027925_transmembrane_protein_258	1.23319	5.63143	187.403	2.79886e-06	2.305e-05
8033424	LOC8033424_monocarboxylate_transporter_12-B	1.23302	6.68223	185.129	2.91613e-06	2.36724e-05
8037101	LOC8037101_gephyrin_isoform_X2	1.23293	5.03489	145.513	6.52869e-06	4.00762e-05
8051637	LOC8051637_SH2B_adapter_protein_1_isoform_X2	1.23258	8.33528	141.436	7.17671e-06	4.28383e-05
115309509	LOC115309509_GRIP_and_coiled-coil_domain-containing_protein_2_isoform_X2	1.23149	7.4127	92.887	3.00266e-05	0.000119512
8043156	LOC8043156_coactosin-like_protein	1.23088	6.03284	262.272	8.9907e-07	1.16637e-05
8040799	LOC8040799_polyprenol_reductase	1.23041	4.74831	118.392	1.29417e-05	6.42888e-05
8033749	LOC8033749_SH3_domain-binding_glutamic_acid-rich_protein_homolog	1.2288	7.21089	231.309	1.37607e-06	1.47453e-05
8025348	LOC8025348_mitogen-activated_protein_kinase_kinase_kinase_20	1.22814	3.78662	73.785	6.03845e-05	0.000204718
8027878	LOC8027878_probable_E3_ubiquitin-protein_ligase_RNF144A_isoform_X2	1.22717	7.57376	51.1932	0.000242948	0.000622028
8052403	LOC8052403	1.22607	5.39438	191.252	2.61386e-06	2.21329e-05
8030343	LOC8030343_vesicle-associated_membrane_protein_7	1.22569	6.89261	245.645	1.12262e-06	1.31473e-05
8027942	LOC8027942_peptidyl-tRNA_hydrolase_ICT1,_mitochondrial	1.22521	4.12987	98.139	2.39718e-05	0.000100949
8036056	LOC8036056_transcription_factor_kayak_isoform_X2	1.2248	6.43359	14.7105	0.00909045	0.0139418
8036184	LOC8036184_protein_YIF1B-B	1.22474	4.94237	173.579	3.6203e-06	2.69584e-05
8026107	LOC8026107_probable_endonuclease_4	1.22444	5.14373	113.219	1.49964e-05	7.17026e-05
115331827	LOC115331827_sulfotransferase_4A1	1.22346	4.38943	106.235	1.84896e-05	8.3135e-05
115316774	LOC115316774_uncharacterized_protein_LOC115316774	1.22271	4.20999	37.8689	0.000500926	0.00112755
8035479	LOC8035479_molybdopterin_synthase_catalytic_subunit	1.22189	5.87856	58.5145	0.000148441	0.000417105
120846751	LOC120846751_carbonic_anhydrase_2	1.22105	8.37639	116.923	1.34862e-05	6.63789e-05
115319907	LOC115319907_myelin_regulatory_factor-like_protein	1.22043	7.0524	105.788	1.87472e-05	8.37334e-05
8039305	LOC8039305_uncharacterized_protein_LOC8039305	1.21939	7.99689	160.896	4.66783e-06	3.19531e-05
115316322	LOC115316322_cytochrome_P450_3A41	1.21881	4.67787	30.0453	0.00112872	0.0022486
8032123	LOC8032123_uncharacterized_protein_LOC8032123	1.21878	5.49432	159.763	4.77951e-06	3.2533e-05
121836151	LOC121836151	1.2183	8.39488	117.926	1.31113e-05	6.48831e-05
8035109	LOC8035109_sterol_regulatory_element-binding_protein_cleavage-activating_protein	1.21702	6.29501	21.484	0.00360914	0.00611577
8030963	LOC8030963_ceramide_synthase_1	1.21634	7.95838	152.31	5.6067e-06	3.62361e-05
8041737	LOC8041737_phosphomannomutase	1.21555	4.6483	124.059	1.10886e-05	5.73564e-05
115329989	LOC115329989_L-threonine_3-dehydrogenase,_mitochondrial	1.215	6.45611	143.467	6.84405e-06	4.13384e-05
8053013	LOC8053013_mitochondrial_2-oxoglutarate/malate_carrier_protein_isoform_X2	1.2138	7.20378	111.47	1.57853e-05	7.46494e-05
115311063	LOC115311063_uncharacterized_protein_LOC115311063	1.21288	4.6441	11.6257	0.0144934	0.0212148
8039901	LOC8039901_catechol_O-methyltransferase_domain-containing_protein_1	1.21282	6.96361	121.249	1.19612e-05	6.05399e-05
8034903	LOC8034903_dual_specificity_protein_phosphatase_3_isoform_X2	1.21182	4.68277	148.878	6.04957e-06	3.81887e-05
8050985	LOC8050985_vacuolar_protein-sorting-associated_protein_25	1.21175	5.22604	151.744	5.67677e-06	3.66258e-05
8041281	LOC8041281_F-box/WD_repeat-containing_protein_7_isoform_X3	1.21102	6.49486	112.899	1.51365e-05	7.21824e-05
8025114	LOC8025114_LOW_QUALITY_PROTEIN:_endoribonuclease_Dicer	1.21096	4.33552	87.3689	3.50055e-05	0.000134611
120848886	LOC120848886_uncharacterized_protein_LOC120848886	1.21082	5.89423	17.3943	0.00625602	0.0100079
8034110	LOC8034110_peptidyl-prolyl_cis-trans_isomerase	1.21045	9.21998	134.22	8.54152e-06	4.76823e-05
121046193	LOC121046193	1.21031	4.68522	64.82	9.12899e-05	0.00028452
115308878	LOC115308878_F-box/LRR-repeat_protein_20	1.20663	5.17448	178.352	3.30533e-06	2.54613e-05
8023406	LOC8023406_amino_acid_transporter_AVT1A	1.20653	6.27463	55.4181	0.000183975	0.000497123
8038038	LOC8038038_5\\'-AMP-activated_protein_kinase_subunit_beta-1	1.2055	5.80587	174.873	3.53123e-06	2.65792e-05
8043197	LOC8043197_carbonyl_reductase	1.20481	6.56676	250.817	1.04609e-06	1.24947e-05
115328316	LOC115328316_triokinase/FMN_cyclase	1.20479	6.12373	82.9396	4.42201e-05	0.000161
8032344	LOC8032344_cytochrome_P450_3A5	1.20471	5.63616	73.7777	6.42313e-05	0.000215034
8043501	LOC8043501_ankyrin_repeat_and_IBR_domain-containing_protein_1_isoform_X1	1.20456	6.79142	180.771	3.15914e-06	2.46899e-05
120842249	LOC120842249_kelch-like_protein_17	1.20294	5.63901	89.1942	3.27322e-05	0.000127907
8029023	LOC8029023_26S_proteasome_regulatory_subunit_4	1.20293	6.98061	162.492	4.51625e-06	3.12252e-05
8036153	LOC8036153_nardilysin	1.20238	4.84587	95.2357	2.64418e-05	0.000108863
8029952	LOC8029952_enolase	1.20225	9.43854	139.086	7.5881e-06	4.42889e-05
8025683	LOC8025683_growth_factor_receptor-bound_protein_14	1.20189	6.71081	26.4986	0.00214796	0.00388751
8028287	LOC8028287_methylcrotonoyl-CoA_carboxylase_subunit_alpha,_mitochondrial	1.20169	6.45509	114.582	1.44164e-05	6.9643e-05
115325876	LOC115325876_uncharacterized_protein_LOC115325876	1.19947	4.56561	65.8809	8.67026e-05	0.000272857
8028067	LOC8028067_hepatocyte_growth_factor-regulated_tyrosine_kinase_substrate_isoform_X2	1.19849	7.29357	237.916	1.25098e-06	1.39589e-05
8025508	LOC8025508_uncharacterized_protein_LOC8025508_isoform_X4	1.19842	6.47024	205.967	2.03634e-06	1.88444e-05
115330459	LOC115330459	1.19814	6.10407	38.4561	0.00065839	0.00142233
8023167	LOC8023167_BCL2/adenovirus_E1B_19_kDa_protein-interacting_protein_3_isoform_X1	1.19701	9.08746	188.817	2.729e-06	2.26291e-05
8042405	LOC8042405_pyruvate_dehydrogenase_(acetyl-transferring)_kinase,_mitochondrial	1.19529	7.20853	155.117	5.27493e-06	3.48246e-05
8029815	LOC8029815_charged_multivesicular_body_protein_6-A	1.19529	5.79082	203.088	2.13531e-06	1.93765e-05
121833651	LOC121833651_von_Willebrand_factor-like	1.19437	7.38556	118.083	1.3054e-05	6.47467e-05
8035902	LOC8035902_nicotinate_phosphoribosyltransferase_isoform_X1	1.19432	7.26688	207.887	1.97362e-06	1.84587e-05
8051884	LOC8051884_ubiquitin-conjugating_enzyme_E2_L3	1.1933	8.80259	187.076	2.81536e-06	2.3107e-05
8052910	LOC8052910_nascent_polypeptide-associated_complex_subunit_alpha,_muscle-specific_form_isoform_X1	1.19318	4.52819	85.7316	3.72205e-05	0.000140907
8042834	LOC8042834_peptidyl-prolyl_cis-trans_isomerase_FKBP8	1.19151	6.26769	119.845	1.24309e-05	6.21028e-05
8053021	LOC8053021_protein_unc-119_homolog_B	1.19086	7.45115	182.285	3.07184e-06	2.43725e-05
8037868	LOC8037868_TNF_receptor-associated_factor_4	1.19071	4.40348	121.081	1.20162e-05	6.0659e-05
8038570	LOC8038570_actin-related_protein_2/3_complex_subunit_3_isoform_X1	1.1898	6.04677	239.677	1.22014e-06	1.39041e-05
8037567	LOC8037567_zinc_transporter_ZIP1_isoform_X2	1.18691	4.44011	99.9696	2.25658e-05	9.62889e-05
8040114	LOC8040114_uncharacterized_protein_LOC8040114_isoform_X2	1.18555	5.45058	96.3894	2.54228e-05	0.000105631
8035557	LOC8035557_UDP-N-acetylglucosamine_transferase_subunit_ALG14_homolog	1.18436	7.19396	213.633	1.80013e-06	1.73229e-05
8025137	LOC8025137_guanine_nucleotide-binding_protein_subunit_alpha-12	1.18417	5.3846	130.217	9.4443e-06	5.12288e-05
8029314	LOC8029314_uncharacterized_protein_LOC8029314	1.18297	8.34611	135.231	8.33132e-06	4.69557e-05
120846486	LOC120846486_OCIA_domain-containing_protein_1	1.18261	5.56036	167.158	4.10784e-06	2.94349e-05
115331699	LOC115331699_nuclear_protein_localization_protein_4_homolog_isoform_X2	1.18212	5.97779	169.335	3.93358e-06	2.84823e-05
8052509	LOC8052509_dehydrogenase/reductase_SDR_family_protein_7-like	1.18176	4.93798	144.398	6.69811e-06	4.07117e-05
115316091	LOC115316091_probable_phospholipid_hydroperoxide_glutathione_peroxidase	1.18082	4.12373	82.7407	4.17548e-05	0.000153748
8028367	LOC8028367_hydroxymethylglutaryl-CoA_synthase_1	1.17957	6.01459	164.091	4.37062e-06	3.05789e-05
115322150	LOC115322150_serine/threonine-protein_kinase_Chk1_isoform_X3	1.17835	5.6489	169.129	3.94961e-06	2.85737e-05
8038814	LOC8038814_dipeptidyl_peptidase_3_isoform_X2	1.17741	7.27329	176.702	3.41004e-06	2.606e-05
8028503	LOC8028503_alpha-N-acetylgalactosaminidase	1.17648	4.6578	46.9634	0.000262243	0.000663304
8033151	LOC8033151_testis-expressed_protein_264_homolog	1.17613	7.92388	194.303	2.47828e-06	2.14597e-05
8034095	LOC8034095_WD_repeat-containing_protein_54	1.17573	5.37379	176.241	3.44008e-06	2.61767e-05
120846350	LOC120846350_ATPase_ASNA1_homolog	1.17519	5.0407	134.045	8.57858e-06	4.78084e-05
8032474	LOC8032474_histone-lysine_N-methyltransferase_EHMT2_isoform_X1	1.17426	5.63462	103.054	2.04281e-05	8.88962e-05
120838758	LOC120838758_phospholipase_A_and_acyltransferase_3	1.17383	7.91915	97.2787	2.46715e-05	0.000103176
115316800	LOC115316800	1.17357	4.03421	47.7723	0.000237181	0.000610147
8037053	LOC8037053_HIG1_domain_family_member_1A,_mitochondrial-like	1.17102	7.14573	223.855	1.53726e-06	1.56846e-05
8036641	LOC8036641_glycine-rich_cell_wall_structural_protein_1.8	1.17018	8.84344	119.459	1.25638e-05	6.26371e-05
8032429	LOC8032429_uncharacterized_protein_LOC8032429	1.16993	4.05523	54.5466	0.000157189	0.000437608
8028751	LOC8028751_ubiquitin-conjugating_enzyme_E2_H	1.16902	7.75201	130.721	9.32423e-06	5.07487e-05
8053615	LOC8053615_probable_pyruvate_dehydrogenase_E1_component_subunit_alpha,_mitochondrial_isoform_X2	1.16899	7.74848	172.268	3.7135e-06	2.74027e-05
120848586	LOC120848586_glucosidase_2_subunit_beta	1.1689	6.07774	92.3443	2.92374e-05	0.000117338
8026470	LOC8026470_serine_hydrolase-like_protein_isoform_X1	1.16793	4.10376	62.5622	0.000102144	0.000309422
8035998	LOC8035998_elongation_factor_Tu,_mitochondrial	1.1678	7.0275	190.187	2.66344e-06	2.23349e-05
115320779	LOC115320779_TNF_receptor-associated_factor_6_isoform_X4	1.16708	3.95275	35.6309	0.000576002	0.00126902
8051121	LOC8051121_ceramide_synthase_5	1.16654	6.24803	161.994	4.56281e-06	3.14349e-05
115329408	LOC115329408_transmembrane_emp24_domain-containing_protein_2	1.1665	6.6348	215.171	1.75706e-06	1.70587e-05
115308880	LOC115308880	1.16381	8.45654	128.434	9.88621e-06	5.28744e-05
115308186	LOC115308186_kelch-like_protein_17_isoform_X2	1.16357	4.11051	44.0722	0.000303685	0.000750043
8052868	LOC8052868_sorting_nexin-24-like	1.16312	6.09639	214.987	1.76216e-06	1.70596e-05
8026258	LOC8026258_transmembrane_protein_127	1.16306	5.4128	140.221	7.38576e-06	4.35475e-05
115313158	LOC115313158_calcium_channel_flower	1.16297	7.32275	122.028	1.17108e-05	5.94597e-05
8043913	LOC8043913_DNA-directed_RNA_polymerase_III_subunit_RPC6	1.16282	6.62325	229.018	1.4232e-06	1.4946e-05
8029799	LOC8029799_WW_domain-binding_protein_2	1.16056	7.33344	251.43	1.03746e-06	1.24547e-05
8034347	LOC8034347_respirasome_Complex_Assembly_Factor_1	1.16037	5.3639	133.251	8.74948e-06	4.84232e-05
8034366	LOC8034366_uncharacterized_protein_LOC8034366	1.1596	5.99388	217.843	1.68534e-06	1.66642e-05
115311829	LOC115311829_cytochrome_c_oxidase_subunit_6B1	1.15864	7.71992	148.776	6.06342e-06	3.82261e-05
8025528	LOC8025528_hemocytin	1.15705	11.7782	44.9502	0.000285924	0.000713214
8041412	LOC8041412_caspase-3_isoform_X2	1.15704	5.37207	122.423	1.15863e-05	5.9076e-05
115318710	LOC115318710_ras-related_protein_Ral-a	1.15693	6.88034	127.239	1.01971e-05	5.41509e-05
115324699	LOC115324699_hyaluronan-mediated_motility_receptor	1.15658	6.53255	159.837	4.77208e-06	3.2533e-05
8026037	LOC8026037_nascent_polypeptide-associated_complex_subunit_alpha,_muscle-specific_form	1.15618	4.30934	115.344	1.41047e-05	6.8584e-05
8033152	LOC8033152	1.15557	7.50348	193.818	2.49921e-06	2.15764e-05
8050949	LOC8050949_uncharacterized_protein_LOC8050949	1.15529	4.06361	38.2665	0.000465572	0.00106109
8051106	LOC8051106_lipoamide_acyltransferase_component_of_branched-chain_alpha-keto_acid_dehydrogenase_complex,_mitochondrial	1.15503	6.33706	265.323	8.64464e-07	1.13986e-05
8036662	LOC8036662_peptidyl-prolyl_cis-trans_isomerase_B	1.15419	5.45147	202.435	2.15863e-06	1.94903e-05
8030073	LOC8030073_flavin_reductase_(NADPH)	1.15341	6.36003	231.944	1.36338e-06	1.46748e-05
8030446	LOC8030446_charged_multivesicular_body_protein_2b	1.15338	5.59311	113.197	1.50056e-05	7.17026e-05
8042220	LOC8042220_uncharacterized_protein_LOC8042220_isoform_X1	1.15324	5.93219	191.018	2.62466e-06	2.22026e-05
8039732	LOC8039732_SPARC	1.15161	5.99375	199.299	2.27522e-06	2.02892e-05
8031110	LOC8031110_thioredoxin_reductase_2,_mitochondrial	1.15153	5.07774	95.4208	2.62748e-05	0.000108378
115324995	LOC115324995_uncharacterized_protein_LOC115324995	1.15114	4.80091	53.347	0.000172272	0.000472377
8053541	LOC8053541_ras-like_GTP-binding_protein_rhoA_isoform_X2	1.15102	5.29944	145.496	6.53127e-06	4.00762e-05
121836704	LOC121836704	1.15001	7.13375	195.739	2.41759e-06	2.10791e-05
8033338	LOC8033338_D-glucuronyl_C5-epimerase_B	1.14951	5.3427	166.477	4.16441e-06	2.97519e-05
121833421	LOC121833421_uncharacterized_protein_LOC121833421	1.14899	4.08453	62.9246	0.000100293	0.000304988
115317656	LOC115317656_uncharacterized_protein_LOC115317656_isoform_X3	1.14701	4.66856	61.3035	0.000108921	0.000325583
8036866	LOC8036866_actin-related_protein_2/3_complex_subunit_1A	1.14639	7.44522	175.763	3.47159e-06	2.63031e-05
8028552	LOC8028552_DIS3-like_exonuclease_2_isoform_X1	1.146	6.20705	170.285	3.86044e-06	2.82709e-05
8053605	LOC8053605_2-oxoisovalerate_dehydrogenase_subunit_beta,_mitochondrial	1.14575	6.24509	215.236	1.75527e-06	1.70587e-05
8038195	LOC8038195_UHRF1-binding_protein_1-like	1.14494	5.94615	159.795	4.77628e-06	3.2533e-05
8041555	LOC8041555_probable_NADH_dehydrogenase	1.14465	6.42017	110.515	1.62385e-05	7.61172e-05
8038377	LOC8038377_protein_arginine_N-methyltransferase_5	1.14366	5.93362	231.923	1.36379e-06	1.46748e-05
120848261	LOC120848261_endoribonuclease_Dicer	1.14359	4.9005	106.876	1.81277e-05	8.19143e-05
8028519	LOC8028519_beta-hexosaminidase_subunit_alpha	1.14325	4.62782	29.4407	0.00111938	0.00223275
115328116	LOC115328116_glycosylated_lysosomal_membrane_protein	1.14218	6.64361	151.419	5.71746e-06	3.6741e-05
121836240	LOC121836240_hyaluronan-mediated_motility_receptor-like	1.14118	6.24721	16.835	0.00673649	0.0106784
8053244	LOC8053244_caveolin-1	1.14092	4.63786	107.283	1.79027e-05	8.12395e-05
8029345	LOC8029345_serine/threonine-protein_kinase_Sgk1_isoform_X2	1.13929	7.30049	84.2201	3.94281e-05	0.000146821
8034248	LOC8034248_phagosome_assembly_factor_1_isoform_X7	1.13817	6.14075	239.107	1.23002e-06	1.39535e-05
8039107	LOC8039107_coatomer_subunit_beta\\'	1.13762	6.98843	209.202	1.93208e-06	1.81936e-05
8041823	LOC8041823_protein_SMIM7_homolog	1.13757	4.86279	119.973	1.23869e-05	6.19713e-05
8038702	LOC8038702	1.13631	3.8684	48.5828	0.000225193	0.00058677
8035919	LOC8035919_26S_proteasome_regulatory_subunit_6B	1.13549	6.23997	205.191	2.06244e-06	1.89047e-05
8043449	LOC8043449_2,4-dienoyl-CoA_reductase	1.13431	6.90884	131.041	9.24885e-06	5.0492e-05
8034751	LOC8034751_ankyrin_repeat_domain-containing_protein_13B_isoform_X3	1.13381	7.1346	185.53	2.89498e-06	2.35409e-05
8024473	LOC8024473_zinc_finger_FYVE_domain-containing_protein_16	1.13379	6.73883	129.793	9.54703e-06	5.15946e-05
8029989	LOC8029989_isobutyryl-CoA_dehydrogenase,_mitochondrial-like	1.13369	5.09492	127.462	1.01381e-05	5.39729e-05
120848884	LOC120848884_uncharacterized_protein_LOC120848884	1.13279	5.46014	27.8876	0.0015193	0.00287422
8040384	LOC8040384_etoposide-induced_protein_2.4_homolog	1.13225	5.41512	147.423	6.25106e-06	3.89511e-05
121833545	LOC121833545_isobutyryl-CoA_dehydrogenase,_mitochondrial-like,_partial	1.13212	4.79807	149.589	5.95422e-06	3.78565e-05
115329958	LOC115329958_alpha-(1,6)-fucosyltransferase	1.13179	6.77466	159.792	4.77655e-06	3.2533e-05
8039331	LOC8039331_ras-related_GTP-binding_protein_C_isoform_X1	1.13179	6.35258	166.064	4.19915e-06	2.99116e-05
8052268	LOC8052268_T-cell_immunomodulatory_protein	1.13168	4.16769	87.3527	3.50265e-05	0.000134638
8027258	LOC8027258_phosphatidylserine_lipase_ABHD16A	1.13137	7.07545	231.01	1.3821e-06	1.47453e-05
8041216	LOC8041216_uncharacterized_protein_LOC8041216	1.13099	5.81606	10.3936	0.0187924	0.0266624
120849612	LOC120849612_glutamate_synthase	1.13048	8.54437	174.892	3.52994e-06	2.65792e-05
8041299	LOC8041299_F-box_only_protein_25	1.13041	4.21804	37.4604	0.000496204	0.00111849
8037647	LOC8037647_actin-interacting_protein_1	1.13015	8.01038	140.585	7.32237e-06	4.33696e-05
8041998	LOC8041998_phosducin-like_protein_3	1.1298	5.14567	111.77	1.56459e-05	7.40627e-05
8024088	LOC8024088_vesicle-trafficking_protein_SEC22b	1.12918	5.88403	116.613	1.36047e-05	6.67575e-05
8037610	LOC8037610_serine/threonine-protein_phosphatase_6_catalytic_subunit	1.12853	5.50755	139.956	7.43237e-06	4.36624e-05
8024827	LOC8024827_transcription_factor_GATA-6_isoform_X8	1.12814	6.71926	30.4844	0.0012891	0.00251361
8053014	LOC8053014_L-carnitine_dehydrogenase	1.12791	6.04512	134.023	8.58332e-06	4.78084e-05
8039897	LOC8039897_sec1_family_domain-containing_protein_1	1.12664	5.00342	115.309	1.4119e-05	6.8584e-05
8034944	LOC8034944_uncharacterized_protein_LOC8034944	1.12649	4.93841	140.846	7.27726e-06	4.32247e-05
8035113	LOC8035113_26S_proteasome_regulatory_subunit_8_isoform_X3	1.12533	6.82035	219.497	1.64282e-06	1.64453e-05
8023544	LOC8023544_medium-chain_acyl-CoA_ligase_ACSF2,_mitochondrial	1.1247	7.53982	109.892	1.65434e-05	7.68917e-05
8031107	LOC8031107_stomatin-like_protein_2,_mitochondrial	1.12454	4.89528	147.219	6.27994e-06	3.90554e-05
115310559	LOC115310559_uncharacterized_protein_LOC115310559	1.12433	5.41382	143.673	6.81138e-06	4.11669e-05
8029266	LOC8029266_FERM_domain-containing_protein_5_isoform_X1	1.12399	6.63272	229.145	1.42052e-06	1.49356e-05
8024838	LOC8024838_thiosulfate_sulfurtransferase/rhodanese-like_domain-containing_protein_3	1.12341	6.6444	174.827	3.53434e-06	2.65792e-05
115316298	LOC115316298_TNF_receptor-associated_factor_4_isoform_X3	1.12311	4.45587	49.742	0.000209369	0.000552744
8035030	LOC8035030_fibronectin_isoform_X1	1.1229	8.41412	42.5778	0.000386207	0.000907417
8034676	LOC8034676_zinc_finger_FYVE_domain-containing_protein_1	1.12097	5.11561	118.024	1.30755e-05	6.47869e-05
8041727	LOC8041727_BTB/POZ_domain-containing_protein_1	1.11913	5.65348	153.904	5.41514e-06	3.54112e-05
8025812	LOC8025812_oxysterol-binding_protein-related_protein_1	1.11826	7.33477	137.398	7.90252e-06	4.52403e-05
8039341	LOC8039341_uridine_diphosphate_glucose_pyrophosphatase_NUDT14_isoform_X2	1.11802	6.65875	217.173	1.70297e-06	1.68069e-05
120850200	LOC120850200	1.11744	3.65756	50.9553	0.000194308	0.00052027
8027306	LOC8027306_activated_RNA_polymerase_II_transcriptional_coactivator_p15_isoform_X2	1.11599	7.0567	125.873	1.05683e-05	5.549e-05
8024563	LOC8024563_tyrosine--tRNA_ligase,_cytoplasmic	1.11572	4.2425	83.7514	4.01467e-05	0.000148751
8039041	LOC8039041_glutathione_S-transferase_kappa_1-like	1.11456	6.05682	136.636	8.04992e-06	4.58914e-05
115332429	LOC115332429_ras-related_C3_botulinum_toxin_substrate_1	1.11428	5.22347	111.212	1.59061e-05	7.50611e-05
8025454	LOC8025454	1.11349	5.88849	209.849	1.91206e-06	1.80551e-05
8037021	LOC8037021_tetratricopeptide_repeat_protein_38	1.11346	6.8496	162.976	4.47145e-06	3.10269e-05
121834991	LOC121834991_large_neutral_amino_acids_transporter_small_subunit_2-like	1.11333	4.41986	67.3939	8.06609e-05	0.000257624
8036518	LOC8036518_uncharacterized_protein_LOC8036518_isoform_X1	1.11324	3.98481	68.6402	7.60863e-05	0.000245778
8025110	LOC8025110_glycogen_phosphorylase_isoform_X2	1.11102	7.97781	182.176	3.07805e-06	2.43725e-05
115315084	LOC115315084_NAD-dependent_protein_deacetylase_sirtuin-3	1.11014	6.23306	125.801	1.05884e-05	5.55127e-05
121836241	LOC121836241_hyaluronan-mediated_motility_receptor-like	1.1077	6.51927	57.2966	0.000158284	0.000440022
8043849	LOC8043849_dnaJ_homolog_subfamily_C_member_5_isoform_X2	1.10745	7.68048	155.982	5.17785e-06	3.4361e-05
8052039	LOC8052039_choline_transporter-like_1	1.10736	5.34412	155.646	5.21536e-06	3.45495e-05
8050608	LOC8050608_uncharacterized_protein_LOC8050608	1.10709	4.41405	25.3594	0.00169282	0.00315244
115317424	LOC115317424	1.10704	4.46405	58.5678	0.000125776	0.000365814
8032695	LOC8032695_succinate--CoA_ligase	1.10518	8.36947	108.048	1.74896e-05	7.99288e-05
8042929	LOC8042929_tetraspanin-5_isoform_X4	1.10478	5.50903	71.7313	6.60993e-05	0.000219845
8034085	LOC8034085_prefoldin_subunit_1	1.10377	5.67284	190.899	2.63017e-06	2.2224e-05
120843859	LOC120843859_RNA_transcription,_translation_and_transport_factor_protein	1.10343	4.21482	95.7044	2.60216e-05	0.000107657
8024509	LOC8024509_autophagy-related_protein_101	1.10289	5.03555	109.275	1.68522e-05	7.77893e-05
120838270	LOC120838270_moesin/ezrin/radixin_homolog_1_isoform_X2	1.10286	10.3906	86.2186	3.65433e-05	0.000139248
8044133	LOC8044133_E3_ubiquitin-protein_ligase_RNF185	1.10239	6.71804	187.692	2.7844e-06	2.29527e-05
8052620	LOC8052620_reticulocalbin-2	1.10162	6.18877	143.109	6.90117e-06	4.16053e-05
115320023	LOC115320023_transmembrane_protein_64	1.10109	5.28988	106.449	1.83674e-05	8.27261e-05
120840186	LOC120840186_tubulin_alpha_chain	1.1008	9.08052	78.4026	4.96814e-05	0.000176426
8041857	LOC8041857_NADH_dehydrogenase	1.10062	6.94411	133.93	8.60312e-06	4.78095e-05
8023367	LOC8023367_iroquois-class_homeodomain_protein_IRX-6	1.10052	4.12406	79.1528	4.81798e-05	0.000172797
8034773	LOC8034773_transcriptional_regulator_ATRX	1.10005	5.55427	169.097	3.95213e-06	2.85737e-05
120845643	LOC120845643	1.09988	3.48226	9.57386	0.0200553	0.0282507
8031511	LOC8031511_uncharacterized_protein_LOC8031511	1.09923	7.92467	152.957	5.52782e-06	3.59041e-05
115316152	LOC115316152_LOW_QUALITY_PROTEIN:_xaa-Pro_dipeptidase	1.09883	6.62742	116.569	1.36218e-05	6.67756e-05
8034124	LOC8034124_alpha/beta_hydrolase_domain-containing_protein_17B	1.09822	6.10012	140.575	7.32413e-06	4.33696e-05
115322654	LOC115322654_histone-lysine_N-methyltransferase_SUV39H2_isoform_X2	1.0982	4.69154	43.9386	0.000316032	0.000773413
8026769	LOC8026769_uncharacterized_protein_LOC8026769_isoform_X2	1.09711	6.88524	176.346	3.43323e-06	2.61715e-05
120849894	LOC120849894_malonyl-CoA_decarboxylase,_mitochondrial	1.09622	3.67462	43.4763	0.000316556	0.000774302
115331819	LOC115331819_uncharacterized_protein_LOC115331819	1.09591	4.85053	106.149	1.85386e-05	8.32562e-05
8032037	LOC8032037_CYFIP-related_Rac1_interactor_B_isoform_X1	1.0958	4.39858	72.2286	6.46538e-05	0.00021608
8052725	LOC8052725_ADP-ribose_glycohydrolase_ARH3_isoform_X2	1.09572	7.20172	94.6417	2.6987e-05	0.000110466
8033939	LOC8033939_protein_TFG_isoform_X1	1.09542	6.7117	230.93	1.38373e-06	1.47453e-05
8052116	LOC8052116_glycogen	1.09521	6.68455	200.232	2.2397e-06	2.01093e-05
8027755	LOC8027755_thimet_oligopeptidase	1.09492	6.01002	96.5153	2.53147e-05	0.000105363
8032745	LOC8032745_ADP-ribosylation_factor-like_protein_6-interacting_protein_1_isoform_X2	1.0939	7.47109	159.345	4.82152e-06	3.26975e-05
8040008	LOC8040008_centrosomal_protein_of_152_kDa_isoform_X1	1.09385	6.06265	179.626	3.22725e-06	2.50536e-05
8027051	LOC8027051_peptidyl-prolyl_cis-trans_isomerase_NIMA-interacting_1	1.09341	7.24683	183.751	2.99029e-06	2.40318e-05
8033546	LOC8033546_3\\'-5\\'_ssDNA/RNA_exonuclease_TatD	1.09035	4.8757	107.125	1.79897e-05	8.15194e-05
8028041	LOC8028041_THAP_domain-containing_protein_3_isoform_X5	1.08973	4.87518	31.981	0.000885992	0.00182644
8030843	LOC8030843_cytochrome_P450_3A24	1.089	5.7978	27.6891	0.00164722	0.00308179
8037847	LOC8037847_protein_canopy_4	1.08863	5.51742	103.168	2.03544e-05	8.87543e-05
8028024	LOC8028024_protein_cordon-bleu_isoform_X10	1.08683	8.59179	69.8639	7.19148e-05	0.000235571
120838900	LOC120838900_uncharacterized_protein_LOC120838900	1.08518	5.90043	19.3916	0.00459837	0.00757914
8031219	LOC8031219_ADP-ribosylation_factor_4	1.08501	8.18315	146.295	6.41308e-06	3.9574e-05
115330551	LOC115330551_tetraspanin-5_isoform_X1	1.08485	5.83635	61.1453	0.000118533	0.000347532
8052738	LOC8052738_glycogenin-1_isoform_X1	1.08394	5.67245	125.866	1.05701e-05	5.549e-05
120841555	LOC120841555_structural_maintenance_of_chromosomes_protein_6	1.08263	4.18442	16.3313	0.0055818	0.00902892
8025406	LOC8025406_latrophilin_Cirl	1.08229	5.21286	20.4085	0.00363057	0.00614668
115327270	LOC115327270_nucleobindin-2_isoform_X1	1.08196	7.64167	103.582	2.00886e-05	8.79501e-05
8034692	LOC8034692_probable_lysosomal_cobalamin_transporter	1.08178	6.32644	189.281	2.70658e-06	2.25012e-05
8036270	LOC8036270_ras-related_C3_botulinum_toxin_substrate_1	1.08092	6.25554	228.223	1.44003e-06	1.50059e-05
8031760	LOC8031760_glyoxylate_reductase/hydroxypyruvate_reductase	1.08084	5.14698	88.7146	3.33106e-05	0.000129747
8026331	LOC8026331_ras-like_GTP-binding_protein_Rho1	1.07808	8.40218	138.216	7.74811e-06	4.47813e-05
8043268	LOC8043268_NADH_dehydrogenase	1.0775	7.80854	137.583	7.86735e-06	4.50657e-05
120838406	LOC120838406_coatomer_subunit_zeta-1-like	1.07746	4.35695	52.9016	0.00017294	0.000473538
115326886	LOC115326886_sterol_regulatory_element-binding_protein_1_isoform_X2	1.07742	6.35756	72.9543	6.50649e-05	0.000216788
121837696	LOC121837696_toll-interacting_protein-like	1.07738	6.29039	229.455	1.41404e-06	1.49092e-05
8040545	LOC8040545_proliferating_cell_nuclear_antigen	1.07711	4.70434	79.488	4.7528e-05	0.000170823
8029095	LOC8029095_geranylgeranyl_transferase_type-1_subunit_beta	1.07641	5.65874	179.597	3.22903e-06	2.50536e-05
115330185	LOC115330185_c-Myc-binding_protein_isoform_X1	1.07562	5.63366	180.095	3.1991e-06	2.48813e-05
8030707	LOC8030707_histone_H2B	1.07528	7.88257	121.347	1.19294e-05	6.04423e-05
8036330	LOC8036330_ragulator_complex_protein_LAMTOR2	1.07481	4.40596	110.177	1.64029e-05	7.6613e-05
120840335	LOC120840335	1.07378	7.67828	154.628	5.33093e-06	3.50207e-05
8034907	LOC8034907_4-trimethylaminobutyraldehyde_dehydrogenase_A	1.07349	4.63278	79.4739	4.75552e-05	0.000170823
8032705	LOC8032705_26S_proteasome_non-ATPase_regulatory_subunit_6	1.0734	6.3592	140.228	7.38452e-06	4.35475e-05
8034716	LOC8034716_activated_Cdc42_kinase-like	1.07297	5.90914	148.799	6.06034e-06	3.82261e-05
8034007	LOC8034007_sarcosine_dehydrogenase,_mitochondrial	1.07236	5.34985	74.0042	5.98128e-05	0.000203308
8025418	LOC8025418_transmembrane_emp24_domain-containing_protein_eca	1.07178	7.72362	171.131	3.79688e-06	2.79326e-05
8050640	LOC8050640_hydroxyacid_oxidase_1-like	1.07075	5.41102	114.9	1.42854e-05	6.92528e-05
8043712	LOC8043712_inositol-trisphosphate_3-kinase_homolog_isoform_X1	1.07032	5.1383	46.2279	0.000280365	0.000701603
8052869	LOC8052869_ankyrin_repeat_and_fibronectin_type-III_domain-containing_protein_1	1.06956	5.45809	105.353	1.90021e-05	8.4598e-05
121047944	LOC121047944	1.0694	4.88259	64.5242	9.26244e-05	0.00028691
8051692	LOC8051692_spectrin_alpha_chain_isoform_X2	1.06788	9.16329	94.4016	2.72116e-05	0.000111197
120838926	LOC120838926	1.06767	5.02665	87.0197	3.54633e-05	0.000135992
120850545	LOC120850545_uncharacterized_protein_LOC120850545	1.06606	5.52709	41.7406	0.000409525	0.000951777
8039354	LOC8039354_ADP-ribosylation_factor_1	1.0656	8.61954	145.233	6.57075e-06	4.02065e-05
8038499	LOC8038499_SUMO-activating_enzyme_subunit_1	1.06516	5.02706	85.5673	3.74526e-05	0.000141485
8035074	LOC8035074_glycine_N-methyltransferase	1.06494	4.21681	17.7101	0.00453979	0.00749531
8052557	LOC8052557_prenylated_Rab_acceptor_protein_1	1.06418	7.61001	193.498	2.51316e-06	2.16581e-05
115325376	LOC115325376_ubiquitin-conjugating_enzyme_E2-17_kDa	1.06388	7.19937	204.721	2.07845e-06	1.89948e-05
8031811	LOC8031811_erlin-1	1.06286	5.76222	137.765	7.83276e-06	4.50346e-05
8027061	LOC8027061_reactive_oxygen_species_modulator_1	1.06247	5.0542	129.033	9.73474e-06	5.23286e-05
8053899	LOC8053899_nostrin	1.06169	6.35496	206.002	2.03518e-06	1.88444e-05
8037534	LOC8037534	1.06146	3.8986	19.3439	0.00348282	0.00593926
115332825	LOC115332825_decapping_and_exoribonuclease_protein	1.06144	3.75429	25.0916	0.00158541	0.0029807
115313968	LOC115313968_ras-related_protein_Rap-1A	1.06086	8.1452	146.51	6.38182e-06	3.94635e-05
8053387	LOC8053387_AP-3_complex_subunit_beta-2	1.06068	6.11939	147.549	6.23325e-06	3.89155e-05
120849570	LOC120849570_uncharacterized_protein_LOC120849570	1.05973	5.66864	55.8661	0.000153801	0.000430426
115310188	LOC115310188_cilia-_and_flagella-associated_protein_298	1.05966	6.45846	154.107	5.39128e-06	3.5303e-05
115314982	LOC115314982_thyroid_receptor-interacting_protein_11_isoform_X2	1.05857	9.30186	56.1055	0.000143927	0.000406941
8031254	LOC8031254_LOW_QUALITY_PROTEIN:_junction-mediating_and_-regulatory_protein	1.05825	5.36497	86.7188	3.5864e-05	0.000137201
8024730	LOC8024730_3-oxoacyl	1.05771	5.17185	97.2322	2.47101e-05	0.000103292
8023100	LOC8023100_bleomycin_hydrolase	1.05754	6.09486	163.793	4.39726e-06	3.06664e-05
115316938	LOC115316938_DNA_replication_complex_GINS_protein_PSF2	1.05725	4.54694	112.416	1.53519e-05	7.29214e-05
8037462	LOC8037462_RAB6A-GEF_complex_partner_protein_2_isoform_X2	1.05627	6.11443	41.1823	0.000450833	0.00103335
8030751	LOC8030751_wiskott-Aldrich_syndrome_protein_family_member_3_isoform_X2	1.05613	6.82265	70.5009	7.27043e-05	0.000237396
8027544	LOC8027544_protein_transport_protein_Sec23A	1.0557	6.13032	148.33	6.12454e-06	3.85108e-05
8053252	LOC8053252_choline_transporter-like_protein_1_isoform_X2	1.05561	6.24727	87.4331	3.4922e-05	0.000134451
120848847	LOC120848847_uncharacterized_protein_LOC120848847	1.0554	3.97331	65.5104	8.82701e-05	0.000276978
8052702	LOC8052702_trafficking_protein_particle_complex_subunit_2	1.05519	4.75979	104.031	1.9806e-05	8.73711e-05
8052440	LOC8052440_carnosine_N-methyltransferase	1.05518	4.8284	137.793	7.8275e-06	4.50346e-05
8040448	LOC8040448_charged_multivesicular_body_protein_1a	1.05429	5.82254	124.661	1.09123e-05	5.66721e-05
8052318	LOC8052318_protein_GPR108	1.05334	7.30019	149.043	6.02731e-06	3.8148e-05
115308168	LOC115308168_phosphoglycerate_kinase_isoform_X2	1.05326	8.51974	135.243	8.3289e-06	4.69557e-05
120837426	LOC120837426	1.05147	7.00525	86.8456	3.56945e-05	0.00013673
8024895	LOC8024895_cyclin-dependent_kinase_16_isoform_X5	1.05147	8.18211	172.964	3.66363e-06	2.71592e-05
8024062	LOC8024062_uncharacterized_protein_LOC8024062	1.05102	3.60071	30.6623	0.000895019	0.00184312
8037571	LOC8037571_eukaryotic_translation_initiation_factor_3_subunit_J	1.05097	5.52436	140.508	7.33564e-06	4.33845e-05
8037131	LOC8037131_ran-binding_protein_9	1.0508	6.05653	130.058	9.48287e-06	5.13341e-05
8036859	LOC8036859_NADP-dependent_malic_enzyme	1.05079	6.99949	181.458	3.11912e-06	2.44762e-05
121832853	LOC121832853_RAB6A-GEF_complex_partner_protein_2-like_isoform_X1	1.05066	6.186	81.6848	4.35246e-05	0.000159431
8026215	LOC8026215_uncharacterized_protein_LOC8026215	1.04949	4.40352	51.8736	0.000183826	0.000496922
8024030	LOC8024030_coatomer_subunit_zeta-1	1.04895	4.32549	99.7898	2.26992e-05	9.66016e-05
8032221	LOC8032221_cobalamin_trafficking_protein_CblD	1.04846	6.26549	153.61	5.44979e-06	3.55655e-05
121833524	LOC121833524_laminin_subunit_alpha-1-like	1.04809	5.08972	30.3596	0.00105621	0.00212342
8031096	LOC8031096_protein_ABHD11_isoform_X3	1.04721	3.72371	64.7768	9.14832e-05	0.000284837
8033829	LOC8033829_serine_protease_HTRA2,_mitochondrial	1.04656	4.1516	63.7488	9.62439e-05	0.000295372
120842851	LOC120842851_uncharacterized_protein_LOC120842851	1.04542	4.48912	41.6677	0.000360182	0.000858983
8037882	LOC8037882_fatty_acyl-CoA_reductase_1	1.04492	4.48895	71.9347	6.5503e-05	0.000218163
8036473	LOC8036473_epidermal_growth_factor_receptor_isoform_X2	1.04426	6.43165	19.4401	0.00457129	0.00754223
8051351	LOC8051351_glucose-6-phosphate_exchanger_SLC37A4_isoform_X2	1.04354	6.28603	87.7501	3.45143e-05	0.000133413
8051596	LOC8051596_cytochrome_c_oxidase_subunit_6A1,_mitochondrial	1.04344	7.91149	120.044	1.23629e-05	6.18914e-05
115318912	LOC115318912_DNA_polymerase_epsilon_catalytic_subunit_A	1.04182	7.07175	73.4439	6.12883e-05	0.000207127
8052086	LOC8052086_mesencephalic_astrocyte-derived_neurotrophic_factor_homolog	1.04147	5.18233	36.1295	0.000624392	0.0013598
8023195	LOC8023195_LOW_QUALITY_PROTEIN:_src_substrate_cortactin	1.04141	7.81646	108.352	1.73291e-05	7.94208e-05
120843595	LOC120843595_defensin-like	1.04096	4.60546	15.2797	0.00722196	0.0113602
8025171	LOC8025171_dolichol-phosphate_mannosyltransferase_subunit_1	1.04063	5.32973	101.931	2.11752e-05	9.14056e-05
115325961	LOC115325961_chitinase_domain-containing_protein_1	1.03964	4.89036	97.3539	2.46094e-05	0.00010296
120848887	LOC120848887_uncharacterized_protein_LOC120848887	1.03964	5.27415	19.1385	0.00424254	0.00706748
121835575	LOC121835575_uncharacterized_protein_LOC121835575	1.03947	4.50596	106.495	1.83417e-05	8.26491e-05
8032083	LOC8032083_cytochrome_c_oxidase_subunit_5B,_mitochondrial	1.03941	8.79374	110	1.649e-05	7.68152e-05
8030976	LOC8030976_plexin_domain-containing_protein_2	1.03934	7.36347	207.959	1.97131e-06	1.8455e-05
8040909	LOC8040909_uncharacterized_protein_LOC8040909	1.03871	8.88084	90.2941	3.14537e-05	0.000124079
8039972	LOC8039972_putative_phospholipase_B-like_2_isoform_X3	1.03864	4.72024	27.2184	0.00139325	0.00268042
8039566	LOC8039566_uncharacterized_protein_LOC8039566	1.0386	3.81831	24.7064	0.0016555	0.00309549
8039070	LOC8039070_endoplasmin	1.03845	7.16731	85.8378	3.70714e-05	0.000140539
8040113	LOC8040113_maternal_protein_tudor	1.0376	6.11468	187.881	2.77498e-06	2.29316e-05
8051710	LOC8051710_protein_SpAN_isoform_X1	1.03694	7.73219	153.981	5.40611e-06	3.53761e-05
8036680	LOC8036680_uncharacterized_protein_LOC8036680	1.03679	4.72515	69.3971	7.34703e-05	0.000239241
8024638	LOC8024638_transcription_factor_Adf-1-like	1.03676	4.81865	50.7329	0.000196961	0.000525737
8032832	LOC8032832_dynactin_subunit_1_isoform_X3	1.03574	6.28936	122.246	1.16418e-05	5.92027e-05
8026292	LOC8026292_nuclear_pore_complex_protein_Nup155	1.03507	3.94607	71.085	6.80411e-05	0.000225526
8034250	LOC8034250_derlin-1	1.03487	6.54217	173.405	3.63245e-06	2.70111e-05
115333217	LOC115333217_NADH_dehydrogenase	1.03474	6.50871	37.2979	0.000614024	0.00134091
8033746	LOC8033746_mesoderm-specific_transcript_protein	1.0346	5.75551	180.619	3.16808e-06	2.47397e-05
120849198	LOC120849198_acetylcholinesterase-1	1.03443	4.12994	23.6563	0.00195037	0.0035694
115309002	LOC115309002_6-phosphogluconolactonase	1.03385	4.32957	92.6505	2.89238e-05	0.000116225
8043022	LOC8043022_glucosidase_2_subunit_beta	1.03276	6.49698	176.435	3.42742e-06	2.61514e-05
8025164	LOC8025164_protein_l(2)37Cc_isoform_X1	1.03266	7.55286	110.733	1.61335e-05	7.57978e-05
8030633	LOC8030633_small_integral_membrane_protein_12	1.03133	5.31338	78.3416	4.9806e-05	0.000176738
8033936	LOC8033936_sodium/hydrogen_exchanger_9_isoform_X1	1.03105	6.86088	57.3976	0.0001457	0.000410957
115324735	LOC115324735_laminin_subunit_alpha-1	1.03102	5.16464	27.0668	0.0015037	0.0028524
8039098	LOC8039098_calpain-A_isoform_X3	1.03091	8.2756	113.928	1.46909e-05	7.059e-05
8034745	LOC8034745_probable_RNA-dependent_RNA_polymerase_SHL2	1.03018	4.30364	72.2047	6.47222e-05	0.000216084
8031218	LOC8031218_ras_association_domain-containing_protein_1	1.03011	5.73359	100.942	2.18621e-05	9.37833e-05
8044056	LOC8044056_delta(3,5)-Delta(2,4)-dienoyl-CoA_isomerase,_mitochondrial_isoform_X2	1.03001	6.28358	79.626	4.72627e-05	0.000170153
115328902	LOC115328902_uncharacterized_protein_LOC115328902	1.02988	6.21637	84.6245	3.88213e-05	0.00014529
8024635	LOC8024635_sex-regulated_protein_janus-A	1.02859	4.19941	78.6783	4.91226e-05	0.000174957
8038406	LOC8038406_uncharacterized_protein_LOC8038406	1.02782	3.67265	58.3505	0.000127255	0.000368848
8025354	LOC8025354_uncharacterized_protein_LOC8025354_isoform_X1	1.02776	7.91929	79.7612	4.7005e-05	0.000169351
8037695	LOC8037695_protein_RER1_isoform_X2	1.02772	5.76762	82.4282	4.22689e-05	0.00015548
8031798	LOC8031798_inhibitor_of_growth_protein_4_isoform_X2	1.02754	4.9952	85.2263	3.79404e-05	0.000142602
8028658	LOC8028658_nucleoside_diphosphate_kinase_6	1.02753	6.0881	205.51	2.05167e-06	1.88849e-05
8037733	LOC8037733_eukaryotic_translation_initiation_factor_4E_isoform_X1	1.02724	6.33322	181.591	3.11149e-06	2.44405e-05
8041026	LOC8041026_isochorismatase_domain-containing_protein_2	1.02695	4.6887	105.426	1.89594e-05	8.44857e-05
121835355	LOC121835355_proteasome_adapter_and_scaffold_protein_ECM29-like	1.02596	4.73909	115.243	1.41456e-05	6.86786e-05
8029248	LOC8029248_pyruvate_dehydrogenase_protein_X_component	1.02588	5.18632	63.3786	9.80364e-05	0.000300015
8050798	LOC8050798_PI-actitoxin-Aeq3a-like	1.02575	6.66017	37.4501	0.000606096	0.00132564
8025722	LOC8025722_NADH_dehydrogenase	1.02566	7.63845	106.586	1.82901e-05	8.24936e-05
115330706	LOC115330706_contactin-associated_protein-like_5_isoform_X5	1.02541	7.17333	63.6883	0.000102186	0.000309422
8039585	LOC8039585_beta-centractin	1.02522	7.01865	151.489	5.70873e-06	3.67093e-05
8036642	LOC8036642_glycine-rich_protein_5	1.02457	10.2477	70.2298	7.07247e-05	0.000232347
8023886	LOC8023886_superoxide_dismutase	1.02443	7.56728	141.685	7.13485e-06	4.27668e-05
115310623	LOC115310623_rho-associated_protein_kinase_1_isoform_X2	1.02409	6.20055	125.88	1.05663e-05	5.549e-05
121833940	LOC121833940	1.02403	6.34719	84.5636	3.89118e-05	0.000145565
8039973	LOC8039973_putative_phospholipase_B-like_2_isoform_X2	1.02369	3.73669	28.7317	0.00107974	0.00216351
115318910	LOC115318910_electron_transfer_flavoprotein_subunit_beta	1.02348	7.60364	134.941	8.3909e-06	4.71689e-05
8051589	LOC8051589_microtubule-associated_protein_RP/EB_family_member_1	1.0233	7.06728	122.745	1.1486e-05	5.87822e-05
8024614	LOC8024614_LOW_QUALITY_PROTEIN:_dnaJ_homolog_subfamily_C_member_13	1.02235	6.18502	184.133	2.9695e-06	2.39446e-05
115316657	LOC115316657_nodal_modulator_3	1.02214	6.80221	147.601	6.22599e-06	3.88953e-05
115317412	LOC115317412_P2X_purinoceptor_7	1.02108	4.75281	74.0464	5.97036e-05	0.000203051
8041768	LOC8041768_lysophosphatidylserine_lipase_ABHD12	1.02101	7.02228	170.875	3.81602e-06	2.80138e-05
8051296	LOC8051296_NADH_dehydrogenase	1.02055	7.78877	87.6139	3.46888e-05	0.000133819
8051437	LOC8051437_ras-specific_guanine_nucleotide-releasing_factor_RalGPS1	1.01972	4.64909	74.9968	5.73093e-05	0.00019664
8034898	LOC8034898_selenoprotein_P	1.01911	8.0732	59.9792	0.000116691	0.000343384
120839956	LOC120839956_proclotting_enzyme	1.01867	7.81289	121.097	1.2011e-05	6.0659e-05
8028479	LOC8028479_28S_ribosomal_protein_S24,_mitochondrial	1.01787	4.74876	96.444	2.53758e-05	0.000105481
120838765	LOC120838765_GTP_cyclohydrolase_1_isoform_X1	1.01493	8.3331	143.869	6.7806e-06	4.10322e-05
8039817	LOC8039817_major_facilitator_superfamily_domain-containing_protein_6	1.01493	5.04599	78.5772	4.93265e-05	0.000175429
8032120	LOC8032120_COX_assembly_mitochondrial_protein_homolog	1.01419	6.97548	161.679	4.59263e-06	3.15502e-05
8034901	LOC8034901_sugar_transporter_SWEET1	1.01399	5.36313	127.349	1.01679e-05	5.40423e-05
8035456	LOC8035456_calmodulin	1.01319	6.1445	193.068	2.53204e-06	2.17431e-05
115324821	LOC115324821_peroxynitrite_isomerase_THAP4	1.01318	3.76923	48.3775	0.000228154	0.000591657
8035813	LOC8035813_NADH-ubiquinone_oxidoreductase_subunit_8	1.01316	7.05144	122.89	1.14415e-05	5.87272e-05
8033742	LOC8033742_puromycin-sensitive_aminopeptidase	1.01185	6.34456	113.699	1.47886e-05	7.10148e-05
8042418	LOC8042418_calcyclin-binding_protein	1.01183	5.61593	122.427	1.15852e-05	5.9076e-05
8050449	LOC8050449_negative_elongation_factor_D	1.01178	5.46483	72.5489	6.37441e-05	0.000213996
8053511	LOC8053511_sulfhydryl_oxidase_1_isoform_X1	1.01168	5.29461	120.823	1.21012e-05	6.0897e-05
115322655	LOC115322655_NADH_dehydrogenase	1.01105	6.83074	109.09	1.69466e-05	7.81501e-05
120842231	LOC120842231_protein_shisa-5_isoform_X1	1.0107	7.17538	175.758	3.47188e-06	2.63031e-05
8028621	LOC8028621_uncharacterized_protein_LOC8028621_isoform_X2	1.00968	7.72194	162.455	4.51962e-06	3.12252e-05
8030465	LOC8030465_WASH_complex_subunit_4	1.0095	5.42454	140.972	7.25568e-06	4.31242e-05
8023706	LOC8023706_ceramide_glucosyltransferase_isoform_X2	1.00916	6.16066	86.1088	3.66946e-05	0.000139549
115320721	LOC115320721_V-type_proton_ATPase_subunit_F	1.0081	6.62077	114.775	1.43367e-05	6.94319e-05
120837176	LOC120837176_protein_disulfide-isomerase	1.00754	9.28507	72.4053	6.41499e-05	0.000215034
8051195	LOC8051195_NADH_dehydrogenase	1.00729	6.73822	204.366	2.09063e-06	1.90366e-05
8043021	LOC8043021_uncharacterized_protein_LOC8043021	1.00698	5.82761	148.681	6.07638e-06	3.82578e-05
8043883	LOC8043883_coiled-coil-helix-coiled-coil-helix_domain-containing_protein_2	1.0063	7.57032	111.271	1.58781e-05	7.49781e-05
8043765	LOC8043765_mitochondrial_inner_membrane_protease_ATP23_homolog	1.00568	4.83936	126.099	1.05056e-05	5.53795e-05
8027113	LOC8027113_DNA_replication_licensing_factor_mcm2	1.00566	3.99155	63.5965	9.69761e-05	0.000297336
8028359	LOC8028359_beta-catenin-like_protein_1_isoform_X1	1.00561	5.88497	170.081	3.87605e-06	2.83207e-05
120842607	LOC120842607_kinetochore_protein_Nuf2-like	1.00506	4.51448	26.946	0.00138565	0.00266899
8036157	LOC8036157_uncharacterized_aarF_domain-containing_protein_kinase_5	1.00472	4.08949	43.9917	0.000305385	0.000753471
115326717	LOC115326717_sodium-_and_chloride-dependent_glycine_transporter_1	1.00433	6.49258	81.0951	4.45553e-05	0.000161698
121832977	LOC121832977_A_disintegrin_and_metalloproteinase_with_thrombospondin_motifs_9-like	1.00429	4.13556	31.0279	0.000864741	0.00178994
8038356	LOC8038356_calcium_uniporter_protein,_mitochondrial	1.00373	6.98724	155.49	5.23285e-06	3.46179e-05
8042905	LOC8042905_RNA-binding_protein_24-A_isoform_X1	1.00369	7.0962	137.122	7.95558e-06	4.54362e-05
120837719	LOC120837719_scavenger_receptor_class_B_member_1	1.00355	7.50765	145.233	6.57074e-06	4.02065e-05
8028742	LOC8028742_NADH_dehydrogenase	1.00329	6.1986	89.6257	3.22227e-05	0.000126377
8029737	LOC8029737_reticulon-3_isoform_X1	1.00269	9.51681	97.6271	2.43851e-05	0.000102244
8037503	LOC8037503_probable_transmembrane_reductase_CYB561D1	1.00252	4.29086	56.0092	0.000144703	0.000408617
8051407	LOC8051407_NADH_dehydrogenase	1.00244	7.77381	152.786	5.54854e-06	3.59668e-05
8025514	LOC8025514_aarF_domain-containing_protein_kinase_1_isoform_X1	1.00172	3.99126	61.5044	0.000107801	0.000323136
8043758	LOC8043758_PI-PLC_X_domain-containing_protein_3	1.0015	3.94366	49.2273	0.000216211	0.000568166
121835315	LOC121835315_ras_suppressor_protein_1-like	1.00096	6.50152	46.7293	0.000292922	0.000727557
8044082	LOC8044082_biogenesis_of_lysosome-related_organelles_complex_1_subunit_1_isoform_X1	0.998658	5.11662	89.3981	3.24901e-05	0.00012719
115308325	LOC115308325_ribosome-releasing_factor_2,_mitochondrial	0.998378	3.89613	49.8031	0.000208575	0.000550799
8034690	LOC8034690_N-fatty-acyl-amino_acid_synthase/hydrolase_PM20D1_isoform_X2	0.99782	5.92434	124.651	1.09152e-05	5.66721e-05
115330235	LOC115330235_MFS-type_transporter_SLC18B1_isoform_X1	0.997772	6.05588	90.0246	3.17609e-05	0.000124958
115319331	LOC115319331_ubiquitin_thioesterase_OTUB1	0.997111	6.49333	170.18	3.86845e-06	2.82885e-05
115314622	LOC115314622_fibroblast_growth_factor_receptor_3-like	0.997002	6.90353	25.7369	0.00199376	0.00364327
8043908	LOC8043908_uncharacterized_protein_LOC8043908_isoform_X2	0.996939	6.15319	119.886	1.24168e-05	6.20647e-05
8053089	LOC8053089_adipocyte_plasma_membrane-associated_protein	0.996863	6.05472	68.9006	7.5173e-05	0.000243725
8036239	LOC8036239_uncharacterized_protein_LOC8036239_isoform_X1	0.996709	3.86116	59.7111	0.00011835	0.000347334
115320718	LOC115320718_asparagine_synthetase_domain-containing_protein_1	0.996688	7.65034	116.393	1.36898e-05	6.69871e-05
8051435	LOC8051435_beta-1,3-galactosyltransferase_brn	0.996251	3.61829	33.9863	0.0006624	0.00142775
120846349	LOC120846349_E3_ubiquitin-protein_ligase_MARCHF8	0.996231	5.73645	102.539	2.07664e-05	9.01652e-05
8025189	LOC8025189_28S_ribosomal_protein_S17,_mitochondrial	0.996221	5.15864	79.053	4.83762e-05	0.000173192
8028370	LOC8028370_very-long-chain_enoyl-CoA_reductase	0.994934	5.71811	129.438	9.63429e-06	5.18918e-05
115316623	LOC115316623_proteasome_adapter_and_scaffold_protein_ECM29	0.994705	4.85651	94.4401	2.71754e-05	0.000111096
115319360	LOC115319360_uncharacterized_protein_LOC115319360	0.994559	4.00528	49.5231	0.000212244	0.000558959
121832965	LOC121832965_hydroxyacid_oxidase_1-like	0.993294	4.22315	9.04603	0.0230011	0.0320079
8039175	LOC8039175_histone_RNA_hairpin-binding_protein_isoform_X1	0.993212	3.94231	42.331	0.000343333	0.000826808
8023411	LOC8023411	0.993019	3.84193	54.7981	0.000154946	0.000432862
8025288	LOC8025288_sister_chromatid_cohesion_protein_DCC1	0.992873	5.73854	138.919	7.61847e-06	4.43537e-05
8032340	LOC8032340_uncharacterized_protein_LOC8032340_isoform_X7	0.992475	6.53611	118.594	1.28689e-05	6.3986e-05
8030291	LOC8030291_ATP_synthase-coupling_factor_6,_mitochondrial	0.992158	8.07677	99.1265	2.31998e-05	9.81695e-05
115320258	LOC115320258_indolethylamine_N-methyltransferase	0.991727	3.79156	30.358	0.000921266	0.00188911
8035700	LOC8035700_unconventional_myosin-Va	0.989841	6.64807	32.638	0.000897314	0.00184746
8032401	LOC8032401_beta-secretase_2_isoform_X2	0.989409	4.24002	42.3349	0.000343235	0.00082678
120848888	LOC120848888	0.988814	5.77157	33.3256	0.000822361	0.00171361
8028626	LOC8028626_protein_sidekick	0.988535	4.50473	71.3384	6.72711e-05	0.000223127
8041595	LOC8041595_beclin-1	0.988063	4.15385	63.7545	9.62165e-05	0.000295372
8053877	LOC8053877_protein_brambleberry	0.987411	4.8639	58.3823	0.000127037	0.000368548
8023929	LOC8023929_thioredoxin_domain-containing_protein	0.987137	6.01398	102.493	2.07973e-05	9.02588e-05
8023705	LOC8023705_ubiquitin-like-conjugating_enzyme_ATG10	0.987038	5.98028	77.4948	5.15797e-05	0.000181035
8038262	LOC8038262_uncharacterized_protein_LOC8038262	0.986897	5.55963	128.083	9.97625e-06	5.32582e-05
8027394	LOC8027394_uncharacterized_protein_LOC8027394	0.98659	5.73357	90.7549	3.09372e-05	0.00012253
120846968	LOC120846968_alpha-mannosidase_2C1	0.98576	5.62453	41.5362	0.000399477	0.000932017
8023533	LOC8023533_notchless_protein_homolog_1	0.983252	5.22376	42.9113	0.000344697	0.000829266
8023768	LOC8023768_uncharacterized_protein_LOC8023768	0.983227	10.3663	80.2534	4.60813e-05	0.000166458
8054076	LOC8054076_V-type_proton_ATPase_subunit_e_1	0.983213	6.93953	139.079	7.58951e-06	4.42889e-05
8042400	LOC8042400_acyl-CoA-binding_domain-containing_protein_5_isoform_X1	0.982958	7.72057	74.5573	5.84008e-05	0.000199393
8023732	LOC8023732_DNA-binding_protein_RFXANK	0.982839	4.99469	87.9606	3.42468e-05	0.000132645
8026415	LOC8026415_high_mobility_group_protein_B1	0.982589	8.83815	81.3591	4.40901e-05	0.000160749
8027771	LOC8027771_tryptophan--tRNA_ligase,_cytoplasmic	0.982313	4.19131	68.1212	7.79497e-05	0.00025054
8053923	LOC8053923_TNF_receptor-associated_factor_5_isoform_X1	0.981864	5.99421	80.4538	4.57119e-05	0.000165309
8044131	LOC8044131_uncharacterized_protein_LOC8044131	0.981597	7.31107	153.56	5.45569e-06	3.55751e-05
120838262	LOC120838262_structural_maintenance_of_chromosomes_protein_4	0.981246	5.06038	97.4934	2.44945e-05	0.000102569
8053243	LOC8053243_ubiquitin-conjugating_enzyme_E2_N	0.980773	6.70731	165.777	4.22352e-06	3.00408e-05
8041984	LOC8041984_uncharacterized_protein_LOC8041984	0.980698	7.31992	116.271	1.37372e-05	6.71348e-05
8036438	LOC8036438_dynactin_subunit_3-like	0.980403	4.95779	94.0077	2.75851e-05	0.00011239
8043867	LOC8043867_transcription_factor_Sox-11	0.980169	4.88876	57.759	0.000131395	0.000378688
8024202	LOC8024202_serine--tRNA_ligase,_mitochondrial	0.980123	5.5048	105.758	1.87643e-05	8.37711e-05
120846348	LOC120846348_alpha-1,3/1,6-mannosyltransferase_ALG2	0.979934	4.91291	105.302	1.90326e-05	8.46944e-05
8038194	LOC8038194_probable_tubulin_polyglutamylase_TTLL1_isoform_X3	0.979817	5.37655	86.1149	3.6686e-05	0.000139549
8027577	LOC8027577_uncharacterized_protein_LOC8027577	0.979762	8.34217	86.8372	3.57056e-05	0.00013673
120836004	LOC120836004_elongator_complex_protein_5-like	0.979186	3.86341	22.2985	0.00219807	0.00396928
120838647	LOC120838647_potassium/sodium_hyperpolarization-activated_cyclic_nucleotide-gated_channel_3-like	0.979053	3.5963	16.3957	0.0051832	0.00844501
8026674	LOC8026674_protein_NipSnap	0.978929	7.80625	132.957	8.81384e-06	4.86823e-05
8026358	LOC8026358_hyphally_regulated_cell_wall_protein_3	0.978278	5.69401	110.149	1.64166e-05	7.66215e-05
8025523	LOC8025523_uncharacterized_protein_LOC8025523	0.977401	4.09638	49.5468	0.000211931	0.000558284
115324547	LOC115324547_vacuolar_protein_sorting-associated_protein_28_homolog	0.976672	6.25415	144.055	6.75151e-06	4.09331e-05
8053389	LOC8053389_transcription_factor_E2F2_isoform_X2	0.975698	4.06161	51.3395	0.000189831	0.000509949
8034999	LOC8034999_pleckstrin_homology_domain-containing_family_F_member_2_isoform_X1	0.974761	6.32781	175.311	3.5017e-06	2.64463e-05
8042767	LOC8042767_ABC_transporter_G_family_member_21_isoform_X2	0.974616	6.3156	61.5145	0.000107745	0.000323069
8043253	LOC8043253_NADH_dehydrogenase	0.974192	6.78354	116.329	1.37145e-05	6.7058e-05
8034009	LOC8034009_extended_synaptotagmin-2	0.973007	5.98175	37.9295	0.000542187	0.0012058
8034565	LOC8034565_solute_carrier_family_41_member_1_isoform_X2	0.972823	6.75483	75.561	5.5946e-05	0.00019313
8042882	LOC8042882_acetylcholinesterase	0.972534	3.67217	34.2282	0.000648691	0.00140542
8028106	LOC8028106_LOW_QUALITY_PROTEIN:_phospholipid-transporting_ATPase_ABCA3	0.971805	6.07741	146.308	6.41116e-06	3.9574e-05
8041797	LOC8041797_tetraspanin-6	0.970086	7.0848	102.315	2.09159e-05	9.05698e-05
8026286	LOC8026286_protein_SCO1_homolog,_mitochondrial	0.969816	5.39598	84.3838	3.91811e-05	0.000146193
115315645	LOC115315645_V-type_proton_ATPase_subunit_C	0.969493	6.66711	145.719	6.49807e-06	3.99741e-05
8031337	LOC8031337_protein_neuralized	0.968725	7.45102	86.5218	3.61296e-05	0.000137999
8050451	LOC8050451_formin-like_protein_isoform_X1	0.967734	7.67026	130.358	9.41051e-06	5.11144e-05
115321415	LOC115321415_DDB1-_and_CUL4-associated_factor_11_isoform_X2	0.967308	5.57697	85.5093	3.7535e-05	0.000141575
8038633	LOC8038633_RCC1-like_G_exchanging_factor-like_protein	0.965273	5.75692	91.7229	2.98873e-05	0.000119212
8051089	LOC8051089_uncharacterized_oxidoreductase_YjmC_isoform_X2	0.963778	6.41666	112.874	1.51477e-05	7.22003e-05
8050437	LOC8050437_vacuolar_protein_sorting-associated_protein_41_homolog	0.963426	5.99471	147.119	6.29421e-06	3.91189e-05
8052119	LOC8052119_hsp70-binding_protein_1	0.962883	6.94201	146.763	6.34528e-06	3.93098e-05
120846117	LOC120846117_LOW_QUALITY_PROTEIN:_28S_ribosomal_protein_S28,_mitochondrial	0.962653	5.03282	87.6525	3.46392e-05	0.000133681
115311696	LOC115311696_SCO-spondin	0.962094	8.17615	89.7331	3.20976e-05	0.000125937
8029423	LOC8029423_uncharacterized_protein_LOC8029423	0.961902	4.66697	63.4974	9.74564e-05	0.000298524
8033547	LOC8033547_proteasome_subunit_alpha_type-2	0.961777	6.65296	139.753	7.46829e-06	4.382e-05
8052481	LOC8052481_3-ketodihydrosphingosine_reductase	0.961343	3.94237	46.7738	0.000253105	0.000644242
115313181	LOC115313181_nicastrin	0.961154	6.14042	176.814	3.40278e-06	2.60457e-05
8029813	LOC8029813_4\\'-phosphopantetheine_phosphatase	0.960948	6.65134	100.554	2.21393e-05	9.47201e-05
8052379	LOC8052379_thioredoxin	0.960688	6.84561	173.546	3.62257e-06	2.69584e-05
115319705	LOC115319705_NADH_dehydrogenase	0.960539	5.46893	48.871	0.000221118	0.000578341
8029644	LOC8029644_ADP-ribosylation_factor-like_protein_8B-A	0.959739	6.67268	161.325	4.62643e-06	3.17147e-05
115311744	LOC115311744	0.959234	5.5778	85.5184	3.7522e-05	0.000141575
8035713	LOC8035713_charged_multivesicular_body_protein_3	0.958732	6.33504	124.804	1.08709e-05	5.65031e-05
115329565	LOC115329565_probable_low_affinity_copper_uptake_protein_2_isoform_X1	0.958573	5.13223	81.6029	4.36659e-05	0.000159645
115318289	LOC115318289_chymotrypsin-like_protease_CTRL-1	0.958142	3.65343	33.134	0.000713787	0.00152253
8040011	LOC8040011_hypoxia_up-regulated_protein_1_isoform_X1	0.957821	6.12228	144.073	6.74867e-06	4.09331e-05
8035309	LOC8035309_atypical_kinase_COQ8B,_mitochondrial	0.957379	5.14557	122.362	1.16054e-05	5.91419e-05
8036271	LOC8036271_succinate--CoA_ligase	0.956726	7.66336	79.8841	4.67721e-05	0.000168575
115317762	LOC115317762_endothelin-converting_enzyme_1-like	0.956266	3.5043	16.8792	0.00470807	0.00773486
8034395	LOC8034395_NADH_dehydrogenase	0.95577	6.96952	55.0513	0.000160965	0.000446319
8036094	LOC8036094_unc-112-related_protein	0.955571	7.37054	111.118	1.59503e-05	7.51722e-05
8039337	LOC8039337_FAS-associated_factor_2	0.955445	5.69547	135.269	8.32347e-06	4.69557e-05
8050915	LOC8050915_putative_glucose-6-phosphate_1-epimerase	0.954585	5.84334	99.6222	2.28244e-05	9.69634e-05
8033420	LOC8033420_cytochrome_c_oxidase_assembly_protein_COX11,_mitochondrial	0.953866	4.37795	49.3033	0.000215183	0.000565772
115329240	LOC115329240_uncharacterized_protein_LOC115329240_isoform_X1	0.953794	6.08921	112.288	1.54097e-05	7.31601e-05
8025287	LOC8025287_RING-box_protein_2	0.953714	5.16244	66.6625	8.35114e-05	0.000264453
8038275	LOC8038275_actin-related_protein_10	0.953074	5.44349	122.932	1.14283e-05	5.87045e-05
120849938	LOC120849938	0.952746	5.99926	147.076	6.30033e-06	3.91318e-05
8042447	LOC8042447_AP-5_complex_subunit_mu-1	0.952047	4.74879	62.0978	0.000104579	0.00031524
8051193	LOC8051193_S-adenosylmethionine_decarboxylase_proenzyme	0.951342	6.85541	125.845	1.0576e-05	5.549e-05
115316940	LOC115316940_thioredoxin_domain-containing_protein_17	0.95098	5.30537	117.422	1.3298e-05	6.56002e-05
8043384	LOC8043384_SHC_SH2_domain-binding_protein_1_homolog_A_isoform_X1	0.950006	3.57465	34.453	0.000636276	0.00138256
8028864	LOC8028864_serine/threonine-protein_kinase_NLK	0.949755	7.62302	53.1638	0.000175894	0.000480534
8035253	LOC8035253_inositol_monophosphatase_1	0.94925	5.66035	110.306	1.63397e-05	7.64105e-05
120841881	LOC120841881_phospholipase_A2_inhibitor_beta	0.948498	8.56681	60.7848	0.000111883	0.000332368
8023216	LOC8023216_ETS_translocation_variant_4_isoform_X4	0.948393	8.30797	119.373	1.25937e-05	6.27537e-05
115312868	LOC115312868_kinetochore_protein_Nuf2	0.948326	4.47622	38.276	0.000465223	0.00106106
8030864	LOC8030864_TBC1_domain_family_member_5_isoform_X2	0.9479	6.2617	93.0491	2.85222e-05	0.00011521
8025589	LOC8025589_cytochrome_c_oxidase_subunit_6C-1_isoform_X2	0.947058	7.28392	124.872	1.08514e-05	5.64622e-05
8040340	LOC8040340_autophagy_protein_5_isoform_X2	0.946403	6.01013	152.292	5.60887e-06	3.62361e-05
115316211	LOC115316211_sodium/potassium/calcium_exchanger_3	0.946071	4.74336	15.8898	0.00621722	0.00995498
8023688	LOC8023688_sorting_nexin-6	0.945872	7.45117	158.505	4.9075e-06	3.31312e-05
8032265	LOC8032265_UPF0669_protein_C6orf120_homolog	0.945282	5.00438	88.5584	3.35018e-05	0.000130334
8043278	LOC8043278_glutaredoxin-related_protein_5,_mitochondrial	0.945251	6.26662	122.173	1.16649e-05	5.92578e-05
8033572	LOC8033572_sodium-_and_chloride-dependent_glycine_transporter_2	0.943474	4.16043	45.3411	0.000278446	0.000697706
8035236	LOC8035236_LOW_QUALITY_PROTEIN:_ER_membrane_protein_complex_subunit_10	0.942409	5.43465	79.55	4.74086e-05	0.000170551
115329990	LOC115329990_DNA_primase_large_subunit	0.942374	4.89351	67.1644	8.15416e-05	0.000259407
8036743	LOC8036743_endothelin-converting_enzyme_2-like	0.940717	4.14049	32.5992	0.00074867	0.00158295
115326368	LOC115326368_magnesium_transporter_NIPA2	0.939515	5.845	109.911	1.6534e-05	7.68917e-05
8030058	LOC8030058_toll-like_receptor_2_type-2	0.939327	5.25144	73.8449	6.02275e-05	0.000204401
121833518	LOC121833518_protein_NLRC3-like	0.938507	4.11167	34.5319	0.00063199	0.0013748
8028499	LOC8028499_transmembrane_protein_185A	0.937388	5.83248	141.508	7.16466e-06	4.27929e-05
8042675	LOC8042675_GDP-D-glucose_phosphorylase_1	0.93723	5.35533	70.5321	6.9761e-05	0.000230052
8042391	LOC8042391_forkhead_box_protein_P1_isoform_X4	0.936926	6.56016	39.9616	0.00046548	0.00106109
115312702	LOC115312702_probable_caffeoyl-CoA_O-methyltransferase_2	0.935172	4.34822	14.6975	0.0071745	0.0112948
8034748	LOC8034748_F-actin-capping_protein_subunit_beta	0.933959	7.43047	111.792	1.56358e-05	7.40513e-05
8025128	LOC8025128_cytochrome_c_oxidase_assembly_protein_COX16_homolog,_mitochondrial	0.932751	4.07536	67.2634	8.11601e-05	0.000258669
8035274	LOC8035274_uncharacterized_protein_LOC8035274_isoform_X20	0.932435	6.82898	109.541	1.67183e-05	7.73932e-05
8034582	LOC8034582_cytochrome_c_oxidase_subunit_5A,_mitochondrial	0.931869	8.30194	74.5764	5.83528e-05	0.0001993
8035978	LOC8035978_PIH1_domain-containing_protein_1	0.931852	6.05245	120.382	1.22484e-05	6.14778e-05
8053053	LOC8053053_proteasome_maturation_protein	0.931598	8.54356	112.668	1.5239e-05	7.25287e-05
8040527	LOC8040527_myb-related_protein_A	0.930349	4.86548	40.5784	0.000390238	0.00091444
115318596	LOC115318596_uncharacterized_protein_LOC115318596_isoform_X4	0.929904	4.96789	59.446	0.000120021	0.000351362
8053043	LOC8053043_small_ubiquitin-related_modifier_3-like	0.929726	5.98779	120.442	1.22284e-05	6.1409e-05
8040339	LOC8040339_ubiquinone_biosynthesis_O-methyltransferase,_mitochondrial	0.929579	4.84525	81.9638	4.30478e-05	0.000158044
8051825	LOC8051825_protein_rogdi_isoform_X1	0.928606	5.63894	108.084	1.74703e-05	7.98785e-05
8042799	LOC8042799_chitin_deacetylase_1	0.927825	5.46192	85.9985	3.68473e-05	0.000139965
8042002	LOC8042002_lipopolysaccharide-induced_tumor_necrosis_factor-alpha_factor_homolog	0.92764	4.02521	15.331	0.00625714	0.0100079
8030401	LOC8030401_solute_carrier_family_26_member_6	0.927325	7.84177	46.5378	0.000268908	0.00067791
8031383	LOC8031383_protein_YIPF6	0.927288	4.72723	87.7723	3.4486e-05	0.000133357
8041557	LOC8041557_39S_ribosomal_protein_L14,_mitochondrial	0.925928	4.29398	57.8832	0.000130512	0.000376591
8039711	LOC8039711_dnaJ_homolog_subfamily_A_member_1	0.925518	5.88145	28.7007	0.00127668	0.00249544
115314984	LOC115314984_uncharacterized_protein_LOC115314984	0.924942	7.20263	87.5493	3.47718e-05	0.000133979
8035191	LOC8035191_28S_ribosomal_protein_S14,_mitochondrial	0.924795	5.92016	138.574	7.68182e-06	4.45048e-05
8036463	LOC8036463_dehydrogenase/reductase_SDR_family_member_4	0.923277	6.97662	146.782	6.34252e-06	3.93098e-05
8023737	LOC8023737_U6_snRNA-associated_Sm-like_protein_LSm6	0.923077	4.22317	54.9146	0.00015392	0.000430447
8030094	LOC8030094_two_pore_calcium_channel_protein_1_isoform_X1	0.922573	7.56813	57.5155	0.00013315	0.000381939
8031425	LOC8031425	0.922166	7.21194	85.645	3.73426e-05	0.000141235
8052120	LOC8052120_sorting_and_assembly_machinery_component_50_homolog_A	0.921883	6.71518	73.766	6.04345e-05	0.000204815
8036096	LOC8036096_hydroxyacyl-thioester_dehydratase_type_2,_mitochondrial	0.92102	7.02741	108.144	1.74389e-05	7.97728e-05
115324097	LOC115324097_uncharacterized_protein_LOC115324097	0.920357	5.37419	19.2727	0.00383335	0.00644591
8036663	LOC8036663_pentatricopeptide_repeat-containing_protein_2,_mitochondrial	0.919819	5.14903	89.7904	3.2031e-05	0.000125727
8026050	LOC8026050_L-2-hydroxyglutarate_dehydrogenase,_mitochondrial	0.919701	4.56694	46.5321	0.000257166	0.00065183
8030152	LOC8030152_death-associated_protein_1	0.919636	8.55788	125.844	1.05764e-05	5.549e-05
8023126	LOC8023126_ATP_synthase_subunit_d,_mitochondrial	0.919482	8.56589	46.8497	0.000251847	0.000641719
115317827	LOC115317827_39S_ribosomal_protein_L35,_mitochondrial	0.919469	4.72987	88.8491	3.3147e-05	0.000129267
8035320	LOC8035320_dnaJ_homolog_subfamily_B_member_6_isoform_X2	0.919369	7.42404	95.2279	2.64489e-05	0.000108863
115318835	LOC115318835_P2X_purinoceptor_7	0.919151	3.95215	53.9895	0.000162308	0.000449268
8023073	LOC8023073_LOW_QUALITY_PROTEIN:_receptor-type_guanylate_cyclase_Gyc76C	0.919008	6.19211	67.276	8.11119e-05	0.000258636
8052599	LOC8052599_zinc_transporter_6	0.91866	4.09598	57.8834	0.00013051	0.000376591
8040291	LOC8040291_neuron_navigator_2_isoform_X1	0.91751	6.80084	65.3243	8.90713e-05	0.000279038
8026925	LOC8026925_spindle_and_kinetochore-associated_protein_1-like	0.916986	5.50046	60.244	0.000115082	0.000339789
8028891	LOC8028891_ras-like_GTP-binding_protein_rhoA	0.916977	5.37441	110.828	1.6088e-05	7.56365e-05
8053039	LOC8053039_vascular_endothelial_growth_factor_receptor_1_isoform_X1	0.915896	8.28271	94.5284	2.70927e-05	0.000110804
8041832	LOC8041832_tumor_susceptibility_gene_101_protein_isoform_X3	0.915885	7.31754	134.294	8.52584e-06	4.76224e-05
115308181	LOC115308181_chondroitin_sulfate_synthase_1	0.914948	4.28457	70.9893	6.83348e-05	0.000226111
8030084	LOC8030084_dynein_light_chain_1,_cytoplasmic	0.914146	7.08088	134.747	8.43102e-06	4.73218e-05
8023994	LOC8023994_ras_suppressor_protein_1	0.913899	5.63761	50.7061	0.000197284	0.000526455
8023523	LOC8023523_ubiquitin-conjugating_enzyme_E2_R2	0.912514	6.66268	132.295	8.96113e-06	4.92556e-05
8031023	LOC8031023_alpha-aminoadipic_semialdehyde_synthase,_mitochondrial_isoform_X2	0.911751	8.23315	57.0139	0.000136861	0.000390245
8053041	LOC8053041_transmembrane_protein_184C	0.911711	8.33679	117.232	1.33692e-05	6.587e-05
8031260	LOC8031260_cytochrome_P450_4V2	0.911442	3.67438	23.3686	0.0019323	0.00354035
8041821	LOC8041821_histone_chaperone_asf1	0.91132	3.86031	32.2409	0.000773281	0.00162644
8031038	LOC8031038_endoplasmic_reticulum_transmembrane_helix_translocase_isoform_X2	0.908672	5.56028	103.627	2.00601e-05	8.79444e-05
8034406	LOC8034406_mpv17-like_protein_2	0.908411	4.33628	40.2689	0.000399365	0.000931979
8032824	LOC8032824_eukaryotic_peptide_chain_release_factor_subunit_1	0.908369	7.32557	110.07	1.64556e-05	7.67291e-05
120839968	LOC120839968_NF-kappa-B_essential_modulator-like	0.907808	6.79305	110.535	1.62285e-05	7.61117e-05
115318535	LOC115318535_cold_shock_domain-containing_protein_3-like	0.907438	10.1877	69.3133	7.37542e-05	0.000239874
8023945	LOC8023945_AN1-type_zinc_finger_protein_5_isoform_X1	0.906281	7.32401	66.9699	8.22979e-05	0.000261468
120845803	LOC120845803_NSFL1_cofactor_p47	0.906272	5.467	111.336	1.58478e-05	7.48719e-05
120838854	LOC120838854_sulfotransferase_ssu-1	0.904902	5.05309	48.3077	0.000229172	0.000593816
8042988	LOC8042988_protein_D2	0.904851	8.68491	81.1182	4.45143e-05	0.000161698
120849293	LOC120849293_nicotinamide/nicotinic_acid_mononucleotide_adenylyltransferase_3	0.904754	4.64781	58.8587	0.000123831	0.000360874
8043255	LOC8043255_serine/threonine-protein_phosphatase_CPPED1	0.904682	5.4862	103.679	2.00271e-05	8.79444e-05
115309530	LOC115309530_Golgi_SNAP_receptor_complex_member_2	0.904619	3.74016	46.8542	0.000251772	0.000641697
8036208	LOC8036208_LOW_QUALITY_PROTEIN:_ataxin-2-like_protein	0.904452	7.52379	141.893	7.10012e-06	4.25919e-05
120838003	LOC120838003_receptor-binding_cancer_antigen_expressed_on_SiSo_cells	0.903981	6.03147	81.7321	4.34434e-05	0.000159254
115320026	LOC115320026_cytochrome_c_oxidase_subunit_4_isoform_1,_mitochondrial	0.903392	9.00228	74.1155	5.95252e-05	0.000202516
115319911	LOC115319911_dolichyl-diphosphooligosaccharide--protein_glycosyltransferase_subunit_STT3A	0.903182	6.17133	88.9463	3.30295e-05	0.000128912
8037051	LOC8037051_uncharacterized_protein_LOC8037051	0.902663	4.93095	25.397	0.00168597	0.00314149
8038928	LOC8038928_metalloendopeptidase_OMA1,_mitochondrial	0.90181	4.75471	70.5574	6.96811e-05	0.000229936
8034893	LOC8034893_cyclic_GMP-AMP_synthase_isoform_X2	0.901656	4.77483	59.9989	0.00011657	0.000343135
121834251	LOC121834251	0.901601	4.1621	28.9591	0.00105557	0.00212301
115322130	LOC115322130_succinate_dehydrogenase	0.901509	7.42532	59.0886	0.000122321	0.00035712
8043427	LOC8043427_mucin-5AC_isoform_X1	0.901087	9.67992	62.5047	0.000102441	0.000309957
115333082	LOC115333082_lamina-associated_polypeptide_2,_isoforms_beta/delta/epsilon/gamma_isoform_X1	0.901057	4.83257	74.3442	5.89396e-05	0.000201019
115331685	LOC115331685_hydroxyacid_oxidase_1	0.900871	3.55	25.2305	0.00156108	0.00294058
8052551	LOC8052551_transcription_factor_MafK	0.900652	5.91674	103.657	2.00414e-05	8.79444e-05
8027962	LOC8027962_actin-related_protein_2/3_complex_subunit_5	0.900447	5.64126	108.221	1.7398e-05	7.96609e-05
8051318	LOC8051318_renin_receptor	0.899282	6.24101	91.2959	3.03446e-05	0.000120529
8034502	LOC8034502_NADPH:adrenodoxin_oxidoreductase,_mitochondrial	0.899208	6.36532	109.891	1.65436e-05	7.68917e-05
8034774	LOC8034774_cytoplasmic_FMR1-interacting_protein	0.896282	6.92833	134.327	8.51906e-06	4.76224e-05
8035243	LOC8035243_protein_PET100_homolog,_mitochondrial	0.89579	3.9979	56.4082	0.000141521	0.000401636
115326092	LOC115326092_protein_YIPF3	0.895645	4.9768	107.73	1.76597e-05	8.04007e-05
8035390	LOC8035390_triosephosphate_isomerase	0.895426	9.18373	73.9436	5.99701e-05	0.000203619
8036305	LOC8036305_piezo-type_mechanosensitive_ion_channel_component_isoform_X7	0.895036	6.77281	111.559	1.57437e-05	7.44895e-05
8051575	LOC8051575_BAI1-associated_protein_3_isoform_X2	0.89458	7.4365	92.8661	2.87057e-05	0.000115831
120836366	LOC120836366_uncharacterized_protein_LOC120836366	0.894034	4.36923	57.1048	0.000136178	0.000389104
8041556	LOC8041556_putative_N-acetylated-alpha-linked_acidic_dipeptidase	0.893841	4.37975	64.5429	9.25392e-05	0.000286738
115322409	LOC115322409_mitochondrial_ubiquitin_ligase_activator_of_NFKB_1	0.893524	5.20626	55.9433	0.000145238	0.000409775
8023716	LOC8023716_sorting_nexin-7	0.892064	5.31845	107.715	1.76678e-05	8.04007e-05
8029347	LOC8029347_39S_ribosomal_protein_L16,_mitochondrial	0.891368	5.24448	87.1386	3.53065e-05	0.000135498
8034226	LOC8034226_succinate_dehydrogenase_cytochrome_b560_subunit,_mitochondrial	0.89102	8.0061	82.8871	4.15168e-05	0.000152979
8051684	LOC8051684_FAD-dependent_oxidoreductase_domain-containing_protein_1	0.890523	6.94501	60.9619	0.00011086	0.000330251
115325783	LOC115325783_uncharacterized_protein_LOC115325783	0.889342	7.29573	42.3959	0.000366338	0.000870482
8023162	LOC8023162_putative_ATP_synthase_subunit_f,_mitochondrial	0.88916	8.51631	101.183	2.16921e-05	9.322e-05
115324717	LOC115324717_mitochondrial_folate_transporter/carrier	0.888701	3.94192	43.6561	0.000312599	0.000767151
8053432	LOC8053432_ETS_homologous_factor_isoform_X1	0.888228	6.85933	148.896	6.04722e-06	3.81887e-05
115317682	LOC115317682_protein_FMC1_homolog	0.888121	5.91324	115.791	1.39262e-05	6.78908e-05
8035882	LOC8035882_uncharacterized_protein_LOC8035882_isoform_X2	0.887841	5.73179	84.1007	3.96096e-05	0.000147326
8026555	LOC8026555_transmembrane_protein_165	0.886621	6.7148	49.3079	0.000222289	0.000580529
8042567	LOC8042567_huntingtin-interacting_protein_1	0.886424	7.16913	74.1996	5.93089e-05	0.000202065
8053821	LOC8053821_ER_membrane_protein_complex_subunit_4	0.886185	6.29644	112.44	1.53414e-05	7.29073e-05
8039213	LOC8039213_ATP_synthase_subunit_alpha,_mitochondrial	0.885932	10.1183	44.0395	0.000304374	0.000751553
8023819	LOC8023819_dual_oxidase_maturation_factor_1	0.885833	4.7367	60.6038	0.00011294	0.000334798
121834631	LOC121834631	0.884941	3.52095	7.08985	0.0351288	0.0470031
8040111	LOC8040111_NADH_dehydrogenase	0.884914	7.24142	60.3587	0.000114393	0.00033817
120844769	LOC120844769_nurim	0.884844	4.94261	70.4326	7.00762e-05	0.000230766
8050448	LOC8050448_E3_ubiquitin-protein_ligase_rnf168_isoform_X2	0.883581	3.90084	55.8597	0.00014592	0.000411337
8030153	LOC8030153_NADH_dehydrogenase	0.882952	3.7265	23.3748	0.00193089	0.00353844
8040126	LOC8040126_peroxisomal_acyl-coenzyme_A_oxidase_3	0.882654	5.63331	43.9941	0.000305333	0.000753471
8039394	LOC8039394_tubulin-specific_chaperone_A	0.882442	5.06854	111.201	1.59112e-05	7.50611e-05
8038341	LOC8038341_phenylalanine--tRNA_ligase,_mitochondrial_isoform_X2	0.882382	3.70483	32.1977	0.000776318	0.00163105
115321898	LOC115321898_NADH-ubiquinone_oxidoreductase_75_kDa_subunit,_mitochondrial	0.88179	8.01523	81.1667	4.44285e-05	0.000161515
8042193	LOC8042193_uncharacterized_protein_LOC8042193	0.88141	6.92604	107.986	1.75227e-05	8.00042e-05
8052988	LOC8052988_ubiquitin-conjugating_enzyme_E2-17_kDa	0.880937	7.39923	117.414	1.33008e-05	6.56002e-05
8025515	LOC8025515_epoxide_hydrolase_4	0.880665	4.36972	44.9717	0.000285506	0.00071262
120838883	LOC120838883_adenosylhomocysteinase-like_1	0.880177	8.08671	70.0982	7.11498e-05	0.000233505
8038335	LOC8038335_protein_cornichon_homolog_4	0.879771	4.65778	51.8995	0.000183541	0.000496786
8037278	LOC8037278_39S_ribosomal_protein_L28,_mitochondrial	0.879476	5.21971	90.5839	3.11276e-05	0.000123144
115333087	LOC115333087_glutathione_S-transferase_Mu_1	0.879324	3.87273	18.123	0.00382757	0.00643731
8040372	LOC8040372_inositol_polyphosphate-4-phosphatase_type_I_A	0.879302	6.36704	68.2686	7.74143e-05	0.000249349
115311418	LOC115311418_ubiquinone_biosynthesis_protein_COQ9-A,_mitochondrial	0.879172	4.76232	57.5406	0.000132967	0.000381737
120844648	LOC120844648_cytochrome_P450_3A41	0.879142	4.09122	50.3641	0.000201465	0.00053495
8053880	LOC8053880_retinal_rod_rhodopsin-sensitive_cGMP_3\\',5\\'-cyclic_phosphodiesterase_subunit_delta	0.878905	6.83107	153.101	5.51055e-06	3.58408e-05
115324718	LOC115324718_UDP-galactose_translocator_isoform_X2	0.877604	3.82078	44.9529	0.000285871	0.000713214
8030703	LOC8030703_protein_arginine_methyltransferase_NDUFAF7,_mitochondrial	0.877475	6.45102	64.4576	9.29281e-05	0.000287573
8032420	LOC8032420_ubiquitin-associated_protein_1_isoform_X2	0.877377	4.59083	51.1664	0.000191832	0.000514608
120838763	LOC120838763_RNA-binding_protein_Rsf1_isoform_X2	0.876434	8.71388	102.05	2.1094e-05	9.12107e-05
115317829	LOC115317829_uncharacterized_protein_LOC115317829_isoform_X2	0.876304	4.72157	51.8747	0.000183814	0.000496922
8033543	LOC8033543_uncharacterized_protein_C16orf52_homolog_B	0.876006	4.26602	66.0055	8.61831e-05	0.000271577
8052250	LOC8052250_transmembrane_protein_87A	0.875126	6.25207	114.285	1.45401e-05	6.99955e-05
8027745	LOC8027745_LOW_QUALITY_PROTEIN:_phospholipase_A1_member_A	0.874578	6.76994	45.4574	0.000289557	0.000721049
8023526	LOC8023526_m7GpppN-mRNA_hydrolase	0.874194	5.13071	48.0409	0.000233119	0.000601943
8029790	LOC8029790_SRA_stem-loop-interacting_RNA-binding_protein,_mitochondrial	0.874165	5.56818	55.4245	0.000149535	0.000419935
8052470	LOC8052470_metalloproteinase_inhibitor_1	0.874079	4.96953	28.6091	0.00114725	0.00227705
8023770	LOC8023770_osteoclast-stimulating_factor_1	0.873726	4.84348	84.8719	3.84559e-05	0.000144258
8050434	LOC8050434_calpain-5_isoform_X1	0.873363	3.75689	49.7259	0.000209578	0.000552994
115320091	LOC115320091_insulin-induced_gene_1_protein	0.873047	5.38598	32.5596	0.000789655	0.00165546
120842245	LOC120842245_neuronal_calcium_sensor_2	0.872924	8.38989	55.9487	0.000145194	0.00040977
8023081	LOC8023081_mortality_factor_4-like_protein_1_isoform_X1	0.872393	3.73905	46.3574	0.000260153	0.000658362
121833650	LOC121833650_hemocytin-like	0.870704	8.1909	54.5921	0.00015678	0.000436846
115313366	LOC115313366_uncharacterized_protein_LOC115313366	0.869898	5.01757	46.4892	0.000257895	0.000653141
8030705	LOC8030705_distal_membrane-arm_assembly_complex_protein_2	0.869593	3.70313	34.206	0.00064993	0.00140748
8026559	LOC8026559_transient_receptor_potential_cation_channel_subfamily_A_member_1_homolog	0.869502	5.37346	27.9561	0.00127274	0.00248875
8027930	LOC8027930_zinc_finger_protein-like_1_homolog	0.869457	4.38987	37.246	0.000504783	0.00113412
120837088	LOC120837088_cdc42_homolog	0.869197	8.04475	128.787	9.7966e-06	5.25608e-05
8052146	LOC8052146_kelch-like_protein_2_isoform_X2	0.868744	5.78667	122.678	1.15068e-05	5.88224e-05
8033585	LOC8033585_gamma-butyrobetaine_dioxygenase	0.867425	5.76828	23.0838	0.00230583	0.00413601
115321090	LOC115321090_glycoprotein-N-acetylgalactosamine_3-beta-galactosyltransferase_1	0.866413	7.72256	93.2528	2.83196e-05	0.000114656
8036679	LOC8036679_cyclin-I_isoform_X2	0.865801	7.58869	92.7059	2.88675e-05	0.000116192
8030032	LOC8030032_uncharacterized_protein_LOC8030032	0.865788	5.87851	77.2569	5.20927e-05	0.000182173
8041062	LOC8041062_band_7_protein_AGAP004871	0.865216	5.79351	22.2578	0.00254101	0.00450267
8027820	LOC8027820_NAD(P)_transhydrogenase,_mitochondrial	0.865056	9.53278	46.681	0.000254655	0.000646483
8051545	LOC8051545_uncharacterized_protein_LOC8051545	0.865035	3.78737	31.6619	0.000815291	0.00170172
8038407	LOC8038407_protein_pelota	0.864395	5.48065	104.603	1.94528e-05	8.62914e-05
8038540	LOC8038540_calcium/calmodulin-dependent_3\\',5\\'-cyclic_nucleotide_phosphodiesterase_1A	0.864345	5.44263	13.4307	0.00978204	0.0148823
8038783	LOC8038783_protein_atonal_homolog_8	0.863952	3.82296	25.4045	0.00153127	0.00289346
8042218	LOC8042218_uncharacterized_protein_LOC8042218_isoform_X2	0.86264	6.30669	46.2968	0.000269578	0.00067901
8029397	LOC8029397_POC1_centriolar_protein_homolog_A_isoform_X3	0.862475	7.32458	93.5244	2.80525e-05	0.000113697
8034591	LOC8034591_signal_recognition_particle_54_kDa_protein	0.862169	6.75717	143.335	6.86503e-06	4.14392e-05
8039663	LOC8039663_traB_domain-containing_protein	0.862091	6.48958	147.611	6.22454e-06	3.88953e-05
8038345	LOC8038345_28S_ribosomal_protein_S10,_mitochondrial	0.859878	4.54625	75.4567	5.61949e-05	0.000193712
8051114	LOC8051114_cytochrome_c_oxidase_assembly_factor_7_homolog_isoform_X2	0.859258	4.53715	36.0636	0.000555715	0.00123135
120838633	LOC120838633	0.858521	8.01843	86.6896	3.59032e-05	0.000137297
8033349	LOC8033349_SEC14-like_protein_1	0.85696	7.59524	61.1391	0.000109849	0.000327849
8042657	LOC8042657_ubiquinone_biosynthesis_protein_COQ4_homolog,_mitochondrial	0.856847	4.91961	70.3082	7.0473e-05	0.000231656
120839082	LOC120839082_transmembrane_emp24_domain-containing_protein_bai	0.856805	6.9088	76.9897	5.26767e-05	0.000184082
115316759	LOC115316759_uncharacterized_protein_LOC115316759	0.856679	6.66086	115.338	1.41073e-05	6.8584e-05
8039413	LOC8039413_alcohol_dehydrogenase_class-3_chain_H_isoform_X1	0.856612	7.12997	79.1812	4.81242e-05	0.000172675
8033601	LOC8033601_transmembrane_protein_177	0.856493	3.99473	37.606	0.000490482	0.00110714
8032750	LOC8032750_NADPH--cytochrome_P450_reductase_isoform_X3	0.855708	7.68041	86.0449	3.67829e-05	0.000139792
8036506	LOC8036506_neutral_and_basic_amino_acid_transport_protein_rBAT	0.854624	8.6063	51.557	0.000187355	0.000504985
120836976	LOC120836976_synaptosomal-associated_protein_29	0.854342	6.18847	72.385	6.42076e-05	0.000215034
8050740	LOC8050740_ubiquitin_carboxyl-terminal_hydrolase_35	0.853501	5.26588	101.986	2.11377e-05	9.13254e-05
8028629	LOC8028629_dipeptidyl_peptidase_1_isoform_X1	0.85346	6.34047	16.9456	0.00572853	0.00923994
8035926	LOC8035926_ecdysone_20-monooxygenase_isoform_X2	0.853285	3.91116	31.3309	0.000840643	0.00174643
115311412	LOC115311412_docking_protein_3	0.853269	3.94335	24.5548	0.00168419	0.00313879
8038247	LOC8038247_uncharacterized_protein_LOC8038247	0.85262	6.65055	109.854	1.65622e-05	7.68917e-05
8029078	LOC8029078_LOW_QUALITY_PROTEIN:_putative_polypeptide_N-acetylgalactosaminyltransferase_9	0.851772	6.9148	76.6255	5.34861e-05	0.000186506
120845659	LOC120845659	0.851282	3.61011	9.49809	0.0187037	0.0265454
8038180	LOC8038180_neuropeptide-like_protein_31	0.850552	3.78768	37.3355	0.000501181	0.00112773
8025994	LOC8025994_aspartyl/asparaginyl_beta-hydroxylase,_partial	0.849561	5.26215	87.5875	3.47227e-05	0.000133897
8030861	LOC8030861_programmed_cell_death_6-interacting_protein	0.848994	7.50637	111.897	1.55877e-05	7.38963e-05
115314879	LOC115314879_bublin_coiled-coil_protein	0.848591	4.95153	60.3808	0.000114261	0.000337987
8030634	LOC8030634_lys-63-specific_deubiquitinase_BRCC36	0.848235	4.10626	43.1304	0.000324351	0.000788374
115314660	LOC115314660_endochitinase	0.847291	5.70247	61.3217	0.000108819	0.000325416
8042021	LOC8042021_protein_ECT2	0.847126	3.98423	41.0357	0.00037724	0.000890466
121046074	LOC121046074_TNF_receptor-associated_factor_6-B	0.846184	5.41925	22.5052	0.00233822	0.00418572
115318826	LOC115318826_eukaryotic_translation_initiation_factor_4H	0.845862	7.26977	106.12	1.85551e-05	8.32562e-05
121048070	LOC121048070_T-cell_immunomodulatory_protein,_partial	0.845852	4.38991	53.6326	0.0001657	0.000457085
115324537	LOC115324537_RING_finger_protein_150_isoform_X2	0.845704	5.12439	70.5586	6.96773e-05	0.000229936
8023765	LOC8023765_frizzled-4	0.845236	3.79308	26.9347	0.00129825	0.00252839
8038202	LOC8038202_dihydrolipoyllysine-residue_acetyltransferase_component_of_pyruvate_dehydrogenase_complex,_mitochondrial	0.845223	7.37109	64.8453	9.11768e-05	0.000284342
120838181	LOC120838181_branched-chain-amino-acid_aminotransferase,_cytosolic	0.84519	8.1344	85.4527	3.76156e-05	0.000141601
8052908	LOC8052908_rho-related_GTP-binding_protein_RhoU	0.844924	6.93564	135.003	8.37807e-06	4.71517e-05
8023312	LOC8023312_phospholipid_phosphatase_1	0.844796	3.96672	38.0117	0.000474982	0.0010777
8034106	LOC8034106_ubiquitin_domain-containing_protein_UBFD1_isoform_X2	0.844141	5.86691	96.1499	2.56301e-05	0.000106193
8034130	LOC8034130_receptor_expression-enhancing_protein_5	0.84401	8.31503	85.1797	3.80076e-05	0.000142799
8033302	LOC8033302_ras_GTPase-activating-like_protein_IQGAP1	0.843861	6.95948	65.5126	8.82606e-05	0.000276978
8042894	LOC8042894_nitric_oxide-associated_protein_1	0.843718	4.96003	92.6821	2.88917e-05	0.000116193
8027377	LOC8027377_uncharacterized_protein_LOC8027377	0.842436	7.75064	56.3721	0.000141806	0.000402206
8025146	LOC8025146_uncharacterized_protein_LOC8025146	0.841838	3.36155	17.3224	0.00430429	0.00715552
8053020	LOC8053020	0.841519	6.74875	82.8818	4.15255e-05	0.000152979
8036920	LOC8036920_transcription_factor_E3	0.841503	7.72405	112.668	1.52391e-05	7.25287e-05
115326554	LOC115326554_uracil_phosphoribosyltransferase_homolog	0.839124	4.42333	50.411	0.000200885	0.000534145
8030837	LOC8030837_UPF0488_protein_CG14286_isoform_X1	0.838899	4.72806	68.1796	7.77372e-05	0.000250129
8040571	LOC8040571_DNA_polymerase_alpha_catalytic_subunit	0.838855	4.21463	48.0037	0.000233676	0.000603222
8039438	LOC8039438_next_to_BRCA1_gene_1_protein	0.838656	7.59126	91.904	2.9696e-05	0.000118735
121834679	LOC121834679_UPF0545_protein_C22orf39_homolog	0.838549	4.03855	53.173	0.000170205	0.000467774
8034616	LOC8034616_45_kDa_calcium-binding_protein	0.83815	6.48441	120.449	1.2226e-05	6.1409e-05
8028748	LOC8028748_myotubularin-related_protein_14_isoform_X2	0.837615	5.77077	70.4889	6.98976e-05	0.000230414
8029191	LOC8029191_ATP_synthase_subunit_delta,_mitochondrial	0.837534	8.22407	75.9289	5.50797e-05	0.000190822
8031061	LOC8031061_leucine-rich_repeat_extensin-like_protein_2	0.837526	6.79537	36.1777	0.000599983	0.00131405
8034034	LOC8034034_pyruvate_kinase_PKM_isoform_X1	0.837133	8.83389	79.1455	4.81942e-05	0.000172797
8053883	LOC8053883_uncharacterized_protein_LOC8053883	0.836295	5.44672	93.0432	2.85281e-05	0.00011521
8034811	LOC8034811_3-hydroxyisobutyryl-CoA_hydrolase,_mitochondrial	0.835483	4.37906	51.5387	0.000187562	0.00050512
120841892	LOC120841892_uncharacterized_protein_LOC120841892	0.835222	6.02538	23.1808	0.00228037	0.00409872
8029605	LOC8029605_uncharacterized_protein_C1orf50_homolog_isoform_X2	0.83427	5.64185	113.44	1.49001e-05	7.13724e-05
8039787	LOC8039787_putative_Ras-related_protein_Rab-33	0.834238	5.81558	83.7874	4.0091e-05	0.000148602
8031510	LOC8031510_uncharacterized_protein_LOC8031510	0.83418	4.36296	23.921	0.00181128	0.0033472
8051726	LOC8051726_ras-related_protein_Rab-1A	0.834006	8.78174	84.7351	3.86574e-05	0.000144845
8041526	LOC8041526_V-type_proton_ATPase_116_kDa_subunit_a1_isoform_X1	0.833662	7.15798	25.8361	0.00168684	0.00314251
8043035	LOC8043035_V-type_proton_ATPase_subunit_e_1	0.831616	4.90703	77.9942	5.0524e-05	0.000178303
8033673	LOC8033673_phosphopantothenoylcysteine_decarboxylase	0.83128	4.01033	35.5284	0.000580943	0.0012767
115329414	LOC115329414_uncharacterized_protein_LOC115329414	0.830002	4.26697	10.9406	0.0141312	0.0207507
8053060	LOC8053060_uncharacterized_protein_LOC8053060	0.828128	3.75945	21.9351	0.00229895	0.00412675
115323822	LOC115323822_protein_THEM6	0.827261	3.61106	23.7189	0.00185438	0.00341444
115326883	LOC115326883_regulator_of_G-protein_signaling_loco_isoform_X2	0.826542	5.73352	110.415	1.62867e-05	7.62363e-05
115320370	LOC115320370_E3_ubiquitin-protein_ligase_RNF13_isoform_X2	0.826292	6.00744	44.1486	0.000302085	0.00074743
8033935	LOC8033935_LIM_and_senescent_cell_antigen-like-containing_domain_protein_1	0.824631	4.79526	23.8482	0.00190561	0.00349809
115308174	LOC115308174_cytochrome_c_oxidase_subunit_NDUFA4	0.824548	8.19204	64.1153	9.45108e-05	0.000291723
8041250	LOC8041250_ecdysone-induced_protein_74EF_isoform_X2	0.824267	7.3313	70.0693	7.12435e-05	0.000233733
8031584	LOC8031584_clathrin_heavy_chain_1	0.82384	8.03436	115.313	1.41172e-05	6.8584e-05
8029077	LOC8029077_glycylpeptide_N-tetradecanoyltransferase_2	0.82284	7.48909	85.8641	3.70346e-05	0.00014049
120839607	LOC120839607_meiosis-specific_with_OB_domain-containing_protein	0.822803	4.6165	75.2666	5.66521e-05	0.000194943
120848883	LOC120848883_uncharacterized_protein_LOC120848883_isoform_X2	0.822801	6.69014	21.5871	0.00283684	0.00497116
8039967	LOC8039967_putative_phospholipase_B-like_2_isoform_X2	0.822632	3.28074	8.74034	0.0222133	0.0310338
120840934	LOC120840934_LOW_QUALITY_PROTEIN:_barrier-to-autointegration_factor	0.821949	4.64178	30.9296	0.00087275	0.0018042
8031017	LOC8031017_ras-related_protein_Rab-10	0.821576	7.7191	80.705	4.52544e-05	0.000163778
120839681	LOC120839681	0.821431	4.16593	48.8728	0.000221094	0.000578341
8032710	LOC8032710_DCC-interacting_protein_13-alpha_isoform_X4	0.821198	6.35339	97.6984	2.43269e-05	0.000102044
8032011	LOC8032011_ankyrin_repeat_domain-containing_protein_39	0.821184	4.36274	50.3874	0.000201178	0.000534391
8039325	LOC8039325_NECAP-like_protein_CG9132	0.820401	6.51059	104.987	1.92208e-05	8.54534e-05
121835952	LOC121835952_uncharacterized_protein_LOC121835952	0.819973	3.54963	8.46186	0.0238616	0.0330956
8053088	LOC8053088_leukocyte_elastase_inhibitor	0.819958	6.36748	107.652	1.77022e-05	8.05191e-05
8043097	LOC8043097_transcription_initiation_factor_TFIID_subunit_11	0.819808	5.75731	70.8737	6.86919e-05	0.000227133
120843654	LOC120843654_ras-related_protein_Rab-40B	0.819562	6.22257	62.2076	0.000103997	0.000313975
8039815	LOC8039815_serine/threonine-protein_phosphatase_alpha-2_isoform	0.819552	6.27594	64.1035	9.45659e-05	0.0002918
8050439	LOC8050439_heat_shock_protein_60A	0.818574	8.58345	33.894	0.000667729	0.00143763
115314997	LOC115314997_26S_proteasome_regulatory_subunit_10B	0.81755	6.51874	113.54	1.4857e-05	7.12725e-05
8029934	LOC8029934_peroxisomal_membrane_protein_PEX14	0.816122	6.19208	130.918	9.27779e-06	5.06214e-05
8030698	LOC8030698_protein_ARV1	0.815705	4.52884	54.4582	0.000157987	0.00043945
115329826	LOC115329826_bcl-2-like_protein_1	0.814848	4.5049	56.2306	0.000142927	0.000404436
8040032	LOC8040032_vesicle-associated_membrane_protein-associated_protein_B	0.814089	7.62452	100.193	2.24019e-05	9.57163e-05
8028236	LOC8028236_integrin_alpha-5	0.813999	5.90794	62.8713	0.000100563	0.000305422
8034468	LOC8034468_COMM_domain-containing_protein_2	0.81363	4.57966	68.8118	7.54829e-05	0.000244566
121835343	LOC121835343_DNA-binding_protein_SMUBP-2-like	0.813514	3.52282	35.5304	0.000580846	0.0012767
8033740	LOC8033740_bolA-like_protein_3	0.813086	4.76844	35.5744	0.000578716	0.00127268
8054051	LOC8054051_selenoprotein_N-like	0.813011	4.65889	37.8368	0.000481585	0.00109012
8026438	LOC8026438_muscle-specific_protein_20	0.812071	6.50712	110	1.64897e-05	7.68152e-05
121836324	LOC121836324_UDP-galactose_translocator-like_isoform_X2	0.811881	4.8139	31.7089	0.000811778	0.00169631
8030230	LOC8030230_cytochrome_b-c1_complex_subunit_8	0.811397	7.22853	87.6908	3.45901e-05	0.000133546
8042814	LOC8042814_uncharacterized_protein_LOC8042814	0.811249	7.00266	76.4814	5.38108e-05	0.000187236
8037135	LOC8037135_TNF_receptor-associated_factor_5_isoform_X4	0.810807	5.92266	10.5637	0.0175711	0.0251478
8027265	LOC8027265_monocarboxylate_transporter_9	0.810478	4.51098	15.039	0.00655794	0.010421
8033400	LOC8033400_protein_FAM214A	0.810058	7.63066	104.575	1.94702e-05	8.62914e-05
115332493	LOC115332493_mitochondrial_translation_release_factor_in_rescue_isoform_X1	0.80722	5.81876	76.5614	5.36303e-05	0.000186839
8026371	LOC8026371_protein_DDI1_homolog_2_isoform_X2	0.80701	5.44841	62.5268	0.000102327	0.000309708
115328158	LOC115328158_endochitinase	0.806786	6.63283	129.01	9.74064e-06	5.23286e-05
8034149	LOC8034149_ubiquitin-protein_ligase_E3A	0.806442	6.14318	78.4385	4.9608e-05	0.000176295
8038254	LOC8038254_cyclin-dependent_kinase_2-associated_protein_1	0.80622	5.63665	81.3745	4.4063e-05	0.000160749
8050484	LOC8050484_tetratricopeptide_repeat_protein_5	0.80539	4.34966	38.1824	0.000468652	0.00106534
8053813	LOC8053813_TOX_high_mobility_group_box_family_member_4_isoform_X3	0.805318	7.48898	81.3206	4.41575e-05	0.000160833
115314577	LOC115314577_monocarboxylate_transporter_7	0.80487	7.06946	87.1474	3.5295e-05	0.000135498
8038816	LOC8038816_WD_repeat_domain_phosphoinositide-interacting_protein_3	0.804752	5.57418	55.0835	0.00015245	0.00042725
8042798	LOC8042798_nuclear_pore_complex_protein_Nup98-Nup96	0.803977	6.67436	85.4404	3.76332e-05	0.000141612
8027158	LOC8027158_lateral_signaling_target_protein_2_homolog	0.803943	6.52091	99.6019	2.28396e-05	9.69854e-05
8025701	LOC8025701_39S_ribosomal_protein_L15,_mitochondrial	0.80372	4.6527	61.4456	0.000108128	0.000323712
8042791	LOC8042791_gamma-glutamylaminecyclotransferase_isoform_X1	0.803583	5.03529	65.4772	8.84121e-05	0.000277243
8031701	LOC8031701_uncharacterized_protein_LOC8031701	0.803302	4.66776	48.5318	0.000225923	0.000588082
8052295	LOC8052295_uncharacterized_protein_LOC8052295_isoform_X2	0.80283	3.64277	22.2672	0.00220651	0.00398228
115332227	LOC115332227_actin,_clone_403	0.802385	10.3713	48.7658	0.000222594	0.00058114
8025598	LOC8025598_acyl-coenzyme_A_thioesterase_9,_mitochondrial	0.802382	6.11218	63.924	9.54105e-05	0.000293936
8039553	LOC8039553_basement_membrane-specific_heparan_sulfate_proteoglycan_core_protein_isoform_X5	0.801701	7.77114	51.1814	0.000191657	0.000514281
121834230	LOC121834230_2-acylglycerol_O-acyltransferase_2-like	0.80161	3.70845	9.71179	0.0178205	0.0254518
115312040	LOC115312040_neuronal_acetylcholine_receptor_subunit_beta-2	0.801457	5.76251	14.7282	0.00786444	0.012257
8051430	LOC8051430_ATP-binding_cassette_sub-family_G_member_1_isoform_X2	0.801404	4.8556	41.3522	0.00036857	0.000873849
8024204	LOC8024204_mitochondrial_potassium_channel	0.801191	3.9011	42.068	0.000349888	0.000839453
8031410	LOC8031410_myotubularin-related_protein_9_isoform_X4	0.801109	6.42776	69.6684	7.2561e-05	0.000237088
8037360	LOC8037360_uncharacterized_protein_LOC8037360_isoform_X1	0.800651	5.96567	81.1005	4.45456e-05	0.000161698
8053135	LOC8053135_glycerophosphodiester_phosphodiesterase_1	0.800279	6.39585	64.7803	9.14674e-05	0.000284837
8033116	LOC8033116_DNA_repair_protein_XRCC1	0.800225	5.08074	34.0328	0.000659737	0.00142452
8042981	LOC8042981_aspartate_aminotransferase,_cytoplasmic_isoform_X2	0.799783	7.57879	108.43	1.72881e-05	7.93082e-05
8037404	LOC8037404_prefoldin_subunit_6	0.799576	4.36161	48.0867	0.000232434	0.00060098
8028152	LOC8028152_G1/S-specific_cyclin-E1	0.799532	3.74776	36.4178	0.000539791	0.00120103
8026740	LOC8026740_26S_proteasome_non-ATPase_regulatory_subunit_12	0.799499	6.63182	92.8279	2.87441e-05	0.000115938
8029625	LOC8029625_glyoxylate/hydroxypyruvate_reductase_A_isoform_X1	0.798826	5.17475	42.2	0.000346578	0.000832984
8031463	LOC8031463_NADH_dehydrogenase	0.798498	6.31263	103.939	1.98636e-05	8.74651e-05
115324939	LOC115324939	0.798479	3.87547	9.50497	0.0186534	0.0264963
115310231	LOC115310231_galactose-1-phosphate_uridylyltransferase_isoform_X1	0.797899	4.57959	52.5867	0.000176184	0.000481192
8035578	LOC8035578_proteasome_activator_complex_subunit_4A	0.79738	7.74641	35.935	0.000576973	0.00127087
8038191	LOC8038191_electron_transfer_flavoprotein_regulatory_factor_1	0.797333	5.92709	42.8655	0.000330487	0.000800869
8031984	LOC8031984_uncharacterized_protein_LOC8031984	0.797126	4.49647	49.1461	0.000217317	0.000570297
8043154	LOC8043154_solute_carrier_family_25_member_44	0.797095	4.67788	61.0967	0.00011009	0.000328454
115319052	LOC115319052_microtubule-associated_proteins_1A/1B_light_chain_3A	0.797027	7.50549	113.234	1.49896e-05	7.17026e-05
8053557	LOC8053557_katanin_p60_ATPase-containing_subunit_A-like_1	0.795207	4.46969	59.9522	0.000116857	0.000343768
8029094	LOC8029094_adipocyte_plasma_membrane-associated_protein	0.795026	4.07776	23.5313	0.00189559	0.00348361
8033045	LOC8033045_uncharacterized_protein_LOC8033045	0.794787	4.09694	38.3537	0.000462405	0.00105607
8033866	LOC8033866_receptor-type_tyrosine-protein_phosphatase_H	0.794557	6.7168	48.5656	0.000225439	0.000587139
121836146	LOC121836146_mitochondrial_ubiquitin_ligase_activator_of_NFKB_1-like	0.794196	4.1801	33.5949	0.000685385	0.00146844
8039949	LOC8039949_dolichyl-diphosphooligosaccharide--protein_glycosyltransferase_subunit_STT3B_isoform_X2	0.793469	7.30452	110.582	1.62059e-05	7.60795e-05
115328522	LOC115328522_UPF0600_protein_C5orf51_homolog	0.792685	5.74766	64.132	9.44329e-05	0.000291576
120846581	LOC120846581_rac_GTPase-activating_protein_1	0.792523	3.62784	32.5662	0.000750891	0.0015866
8039179	LOC8039179_coatomer_subunit_gamma-2	0.792482	7.1368	93.8093	2.77758e-05	0.000112833
8032967	LOC8032967_peroxisomal_biogenesis_factor_19	0.792226	5.92248	60.2759	0.00011489	0.000339325
8036626	LOC8036626_2-phosphoxylose_phosphatase_1	0.792175	5.27269	76.142	5.45858e-05	0.000189451
8037924	LOC8037924_prostaglandin_E_synthase_2	0.790761	5.16937	54.1221	0.00016107	0.000446354
8031572	LOC8031572_translin	0.790525	4.10404	40.2514	0.000399886	0.000932746
8043850	LOC8043850_GTP-binding_protein_2	0.789058	4.41946	54.068	0.000161574	0.000447364
8037652	LOC8037652_tetratricopeptide_repeat_protein_9C	0.788974	4.05815	41.6955	0.000359454	0.000857713
8027931	LOC8027931_very-long-chain_3-oxoacyl-CoA_reductase	0.788153	5.89165	89.3722	3.25208e-05	0.000127196
121835037	LOC121835037_zinc_finger_protein_16-like	0.78769	3.71206	31.5055	0.000827142	0.00172171
115326704	LOC115326704_cyclin-dependent_kinase_9	0.787558	5.68893	108.4	1.73037e-05	7.93424e-05
8051341	LOC8051341_LOW_QUALITY_PROTEIN:_iron-sulfur_clusters_transporter_ABCB7,_mitochondrial	0.787212	5.06455	78.3234	4.98434e-05	0.000176747
8051910	LOC8051910_lysM_and_putative_peptidoglycan-binding_domain-containing_protein_3_isoform_X2	0.787205	4.36567	45.8772	0.000268597	0.000677773
8028950	LOC8028950_muscle-specific_protein_20	0.786771	8.62924	70.4078	7.0155e-05	0.000230869
115311417	LOC115311417_glomulin	0.786748	3.82985	33.5739	0.000686643	0.00147081
8034195	LOC8034195_inactive_tyrosine-protein_kinase_transmembrane_receptor_ROR1_isoform_X1	0.786552	5.85405	96.3186	2.54839e-05	0.000105794
8042420	LOC8042420_uncharacterized_protein_LOC8042420	0.786344	4.72917	50.1958	0.000203566	0.000540081
8023337	LOC8023337_protein_SYS1_homolog	0.786096	3.92913	23.7275	0.00185252	0.00341166
8050812	LOC8050812_mitogen-activated_protein_kinase_kinase_kinase_11	0.785453	6.53689	53.592	0.000166092	0.000458036
8043485	LOC8043485_protein_O-mannosyl-transferase_2	0.784808	6.54906	105.271	1.90512e-05	8.47383e-05
8050699	LOC8050699_glutamate--cysteine_ligase	0.784584	5.76669	36.3288	0.000543734	0.00120897
8029887	LOC8029887_ER_membrane_protein_complex_subunit_1	0.784487	5.43908	70.4389	7.00562e-05	0.000230766
8038256	LOC8038256_LOW_QUALITY_PROTEIN:_transmembrane_protein_186	0.784393	3.88546	31.1408	0.000855657	0.00177304
8052565	LOC8052565_tumor_protein_D54_isoform_X4	0.784011	8.46173	89.2884	3.26201e-05	0.000127521
8043313	LOC8043313_LOW_QUALITY_PROTEIN:_E3_ubiquitin-protein_ligase_RNF113A	0.783967	5.92286	51.6315	0.000186517	0.000503006
8023163	LOC8023163_ras-related_protein_Rac1	0.78383	6.87973	96.6154	2.52291e-05	0.000105052
8031195	LOC8031195_translocation_protein_SEC62	0.783594	6.47301	104.531	1.9497e-05	8.62914e-05
115331134	LOC115331134_enolase-phosphatase_E1	0.78344	5.20118	78.9383	4.86031e-05	0.000173683
8025903	LOC8025903_innexin_inx2	0.783061	8.42649	35.1306	0.00060066	0.00131494
8036605	LOC8036605_ras-related_GTP-binding_protein_A	0.782965	5.70933	104.244	1.96733e-05	8.69447e-05
8041809	LOC8041809_activator_of_basal_transcription_1	0.782506	5.17793	65.4792	8.84035e-05	0.000277243
8030823	LOC8030823_LOW_QUALITY_PROTEIN:_facilitated_trehalose_transporter_Tret1	0.781389	3.64243	27.2391	0.00125747	0.00246288
8032636	LOC8032636_coatomer_subunit_delta	0.780332	6.89353	80.2203	4.61426e-05	0.000166617
115329505	LOC115329505_tectonin_beta-propeller_repeat-containing_protein_2_isoform_X2	0.780258	5.96529	85.8237	3.70911e-05	0.000140559
121046832	LOC121046832_uncharacterized_protein_LOC121046832	0.778985	4.24393	48.4242	0.000227476	0.000590375
8033910	LOC8033910_putative_deoxyribonuclease_TATDN1	0.778926	4.09629	41.138	0.00037441	0.000885085
8037550	LOC8037550_sorting_nexin-2_isoform_X3	0.778516	6.71949	109.723	1.66271e-05	7.70819e-05
8036358	LOC8036358_intracellular_coagulation_inhibitor_1	0.778512	3.3386	20.2558	0.00285133	0.00499293
8034440	LOC8034440_graves_disease_carrier_protein_isoform_X2	0.77785	6.09237	69.3905	7.34925e-05	0.000239241
8036375	LOC8036375_calcyphosin-like_protein	0.777326	7.69555	65.2904	8.92181e-05	0.000279407
8024587	LOC8024587_transcription_factor_7-like_2_isoform_X1	0.77527	5.97931	72.4761	6.39495e-05	0.000214469
8032972	LOC8032972_probable_signal_peptidase_complex_subunit_2	0.77429	5.61622	84.5549	3.89249e-05	0.000145565
115328619	LOC115328619_ubiquitin-like_protein_ATG12	0.774065	3.74138	30.3895	0.0009185	0.00188424
8025333	LOC8025333_endophilin-B1_isoform_X1	0.773957	6.69168	99.7952	2.26951e-05	9.66016e-05
8028746	LOC8028746_ATP-binding_cassette_sub-family_D_member_1	0.773748	7.34161	61.6468	0.000107017	0.000321584
115332144	LOC115332144_zinc_transporter_7	0.772911	4.83127	72.5417	6.37643e-05	0.000213996
115328380	LOC115328380_vacuolar_protein_sorting-associated_protein_11_homolog	0.772642	5.90104	84.6245	3.88213e-05	0.00014529
121835031	LOC121835031_mortality_factor_4-like_protein_1_isoform_X2	0.771697	4.04982	45.8734	0.000268665	0.000677773
8023166	LOC8023166_uncharacterized_protein_LOC8023166	0.77163	5.92213	86.1393	3.66524e-05	0.000139549
8052938	LOC8052938_transmembrane_and_coiled-coil_domain-containing_protein_4	0.770712	4.87571	47.0542	0.000248497	0.00063469
8041933	LOC8041933_kinesin_heavy_chain_isoform_X2	0.770526	8.40112	82.2887	4.25009e-05	0.000156214
121832898	LOC121832898_activating_signal_cointegrator_1_complex_subunit_2-like_isoform_X2	0.770514	5.25793	16.189	0.00565447	0.00913728
8027821	LOC8027821_isocitrate_dehydrogenase	0.769904	10.2386	26.0474	0.00142728	0.00273227
8041738	LOC8041738_probable_electron_transfer_flavoprotein_subunit_alpha,_mitochondrial	0.768398	7.91177	48.5363	0.00022586	0.000588076
8025531	LOC8025531_V-type_proton_ATPase_subunit_S1	0.768296	7.02528	47.0268	0.000248943	0.00063566
8028753	LOC8028753_uncharacterized_protein_LOC8028753_isoform_X2	0.768296	5.7647	103.946	1.98593e-05	8.74651e-05
120847479	LOC120847479_bifunctional_heparan_sulfate_N-deacetylase/N-sulfotransferase	0.767936	7.12802	79.2634	4.79635e-05	0.000172162
8042390	LOC8042390_ATP_synthase_subunit_gamma,_mitochondrial	0.767538	9.01166	37.0653	0.000512169	0.00114857
8027346	LOC8027346_NFU1_iron-sulfur_cluster_scaffold_homolog,_mitochondrial	0.767073	4.92039	52.0698	0.000181682	0.000492859
115330001	LOC115330001_LOW_QUALITY_PROTEIN:_mitochondrial_transcription_rescue_factor_1	0.766431	6.25666	36.6019	0.000546248	0.00121424
8043582	LOC8043582_protein_phosphatase_1K,_mitochondrial	0.76549	7.51809	73.6956	6.06197e-05	0.000205299
[truncated: 4,137 more rows]
