# Supplementary material for: Tick hemocytes have a pleiotropic role in microbial infection and arthropod fitness
Source: Nat Commun. 2024 Mar 8;15:2117. doi: 10.1038/s41467-024-46494-3 (PMC10923820; doi:10.1038/s41467-024-46494-3)
Supplement: Supplementary file 8 — Supplementary Data 5 [file 41467_2024_46494_MOESM8_ESM.xlsx]

## Sheet: Cell numbers per clusters
Supplementary Data 5: Number of cells and frequency of all clusters obtained in the scRNAseq analysis of hemocyte-enriched samples.
UNFED = samples collected from unfed nymphs; ENGORGED - UNINFECTED = samples collected from engorged nymphs fed on uninfected mice; ENGORGED - Anaplasma = samples collected from engorged nymphs fed on Anaplasma-infected mice; ENGORGED - Borrelia = samples collected from engorged nymphs fed on Borrelia-infected mice, ENGORGED - ALL = all engorged samples together; # = Numbers.
UNFED					ENGORGED - UNINFECTED					ENGORGED - Anaplasma					ENGORGED - Borrelia					ENGORGED - ALL
Cluster #	Cluster name	CELL #	PERCENTAGE		Cluster #	Cluster name	CELL #	PERCENTAGE		Cluster #	Cluster name	CELL #	PERCENTAGE		Cluster #	Cluster name	CELL #	PERCENTAGE		Cluster #	Cluster name	CELL #	PERCENTAGE
1 + 4	IMMUNE 1	648	13.9957		1	CUTICLE	24	0.4		1	CUTICLE	24	0.38174		1	CUTICLE	14	0.398293		1	CUTICLE	62	0.392355
2	TRANSITIONAL	2476	53.4773		2 + 10	METABOLISM 2	306	5.1		2 + 10	METABOLISM 2	339	5.39208		2 + 10	METABOLISM 2	227	6.45804		2 + 10	METABOLISM 2	872	5.51829
3	IMMUNE 2	99	2.13823		3	PROLIFERATIVE 1	1366	22.7667		3	PROLIFERATIVE 1	1782	28.3442		3	PROLIFERATIVE 1	1046	29.7582		3	PROLIFERATIVE 1	4194	26.5409
5	PROLIFERATIVE 2	370	7.99136		4	IMMUNE 2 (secretory)	39	0.65		4	IMMUNE 2 (secretory)	29	0.461269		4	IMMUNE 2 (secretory)	21	0.59744		4	IMMUNE 2 (secretory)	89	0.56322
6	PROLIFERATIVE 1	1007	21.7495		5	GUT	49	0.816667		5	GUT	27	0.429458		5	GUT	6	0.170697		5	GUT	82	0.518922
7	GUT	30	0.647948		6	IMMUNE 1 (phagocytic)	617	10.2833		6	IMMUNE 1 (phagocytic)	628	9.98887		6	IMMUNE 1 (phagocytic)	301	8.5633		6	IMMUNE 1 (phagocytic)	1546	9.78357
total	6	4630	100		7	SALIVARY GLAND	27	0.45		7	SALIVARY GLAND	58	0.922539		7	SALIVARY GLAND	18	0.512091		7	SALIVARY GLAND	103	0.651816
					8	IMMUNE 3 (healing)	100	1.66667		8	IMMUNE 3 (healing)	91	1.44743		8	IMMUNE 3 (healing)	66	1.87767		8	IMMUNE 3 (healing)	257	1.62638
					9	TRANSITIONAL	2114	35.2333		9	TRANSITIONAL	1840	29.2667		9	TRANSITIONAL	482	13.7127		9	TRANSITIONAL	4436	28.0724
					11	METABOLISM 1	1241	20.6833		11	METABOLISM 1	1317	20.948		11	METABOLISM 1	1169	33.2575		11	METABOLISM 1	3727	23.5856
					12	IMMUNE 4	76	1.26667		12	IMMUNE 4	85	1.352		12	IMMUNE 4	115	3.27169		12	IMMUNE 4	276	1.74661
					13	PROLIFERATIVE 2	41	0.683333		13	PROLIFERATIVE 2	67	1.06569		13	PROLIFERATIVE 2	50	1.42248		13	PROLIFERATIVE 2	158	0.999873
					total	12	6000	100		total	12	6287	100		total	12	3515	100		total	12	15802	100
