# Supplementary material for: Tick hemocytes have a pleiotropic role in microbial infection and arthropod fitness
Source: Nat Commun. 2024 Mar 8;15:2117. doi: 10.1038/s41467-024-46494-3 (PMC10923820; doi:10.1038/s41467-024-46494-3)
Supplement: Supplementary file 15 — Supplementary Data 12 [file 41467_2024_46494_MOESM15_ESM.xlsx]

## Sheet: Sheet1
Supplementary Data 12. Primers and siRNA sequences
Target	Type	mRNA Start	siRNA/	Strand	Primer Sequence	Accession number
		Position	Primer
			Name
I. scapularis hemocytin	siRNA	6891	siHmc_F	forward	AAGCCAATAAGTCAGATGGTTCCTGTCTC	XM_042287086.1
			siHmc_R	reverse	AAAACCATCTGACTTATTGGCCCTGTCTC
	scrambled		scHmc_F	forward	AAGTCTGAGCACGTTAATAGACCTGTCTC
			scHmc_R	reverse	AATCTATTAACGTGCTCAGACCCTGTCTC
	RT-qPCR	4690	Hmc_F	forward	AATGGCACCATCACAGAGGA
		4756	Hmc_R	reverse	GTGAAGTTCCTGACGCACTC
I. scapularis astakine	siRNA	623	siAstk_F	forward	AACCAAGGACGATTTCGGCAACCTGTCTC	XM_040222953.1
			siAstk_R	reverse	AATTGCCGAAATCGTCCTTGGCCTGTCTC
	scrambled		scAstk_F	forward	AAGGAACGTATCGGCATCACACCTGTCTC
			scAstk_R	reverse	AATGTGATGCCGATACGTTCCCCTGTCTC
	RT-qPCR	92	Astk_F	forward	CAGCGTAGCGTTAGTAGCAC
		233	Astk_R	reverse	GTTCGATGGGCAGAGAATGG
I. scapularis jun	RT-qPCR	332	Jun_F$	forward	CGCAGTACCTGTTCACGAAG
		497	Jun_R$	reverse	CGACGACGAGGGTAAGATGA
I. scapularis frizzled-5	RT-qPCR	4477	Frizz_F	forward	CGTGATCTGTGGTCCGTCTA	XM_029968494.4
		4595	Frizz_R	reverse	ATCCGGTGAAACCTGGGAAT
I. scapularis runt-related transcription factor 1	RT-qPCR	2063	Runx1_F	forward	TGTTGGATGACTCCGGTTGA	XM_029992700.4
		2176	Runx1_R	reverse	AGCTCCTTCGGTCTTTCCAA
I. scapularis trithorax group protein osa	RT-qPCR	6677	Osa_F	forward	AAACCGATCCCTCGGAGTTG	XM_040206018.3
		6772	Osa_R	reverse	ACTGCTCAAATTGCCAAGCA
I. scapularis jnk	RT-qPCR	254	Jnk_F	forward	GGATCACGTCAGCAGGTCTA	XM_002408785.5
		417	JNK_R	reverse	ATTGTGACCAGTCACGGAGT
I. scapularis glucose-6-phosphatase 2	RT-qPCR	1486	G6Pase2_F	forward	ACCAACGTGCCTGTCTTCTA	XM_029991048.3
		1605	G6Pase2_R	reverse	TGGAACCGGCTTAGTTGGAT
I. scapularis inosine-5'-monophosphate dehydrogenase 1	RT-qPCR	817	IMPDH1_F	forward	GTACAAGCACGGGTTCATCC	XM_029980674.4
		960	IMPDH1_R	reverse	GATGTCCCTTGAGGTCACCA
I. scapularis 4-coumarate-CoA ligase 1	RT-qPCR	489	4CL1_F	forward	TCCGAGCGTAATGAAAGGGT	XM_029976738.4
		619	4CL1_R	reverse	CAGCTGATCACTTCGTGCAA
I. scapularis adenosylhomocysteinase B	RT-qPCR	618	AHCY_F	forward	GTCATGATTGCTGGCAAGGT	XM_029975123.4
		705	AHCY_R	reverse	ATCTCCGTAACAAGCACCCT
A. phagocytophilum 16S	RT-qPCR	116	Ap 16S_F†	forward	GGTGAGTAATGCATAGGAATC	APH_RS03965#
		223	Ap 16S_R†	reverse	GCTCATCTAATAGCGATAAATC
B. burgdorferi recA	RT-qPCR	194	RecA_F#	forward	GTGGATCTATTGTATTAGATGAGGCT	U23457.1
		390	RecA_R#	reverse	GCCAAAGTTCTGCAACATTAACACCT
I. scapularis actin	RT-qPCR	896	I.s. actin_F†	forward	GGTCATCACAATCGGCAAC	XM_029977298
		1003	I.s. actin_R†	reverse	ATGGAGTTGTACGTGGTCTC
hmc sgRNA	sgRNA	+20 bp from ATG			CTTGTCCCGGTTTCTGCAGCCGG	ISCP_023268
ctrl sgRNA	sgRNA	random sequence			GGAGCAATAGGACCGTGCTGAGG	N/A
#Shaw et al., 2017; DOI:10.1038/ncomms14401
†Oliva Chavez et al., 2021; DOI:10.1038/s41467-021-23900-8
