# Supplementary material for: Tick hemocytes have a pleiotropic role in microbial infection and arthropod fitness
Source: Nat Commun. 2024 Mar 8;15:2117. doi: 10.1038/s41467-024-46494-3 (PMC10923820; doi:10.1038/s41467-024-46494-3)
Supplement: Supplementary file 16 — Supplementary Data 13 [file 41467_2024_46494_MOESM16_ESM.xlsx]

## Sheet: Sheet1
Supplementary Data 13. Resources and reagents available
Antibody	Source	Identifier	Dilution/
			Concentration
Goat Anti-mouse IgG H+L(HRP)	Elabscience	E-AB-1001	1:3,000
Goat Anti-Rabbit IgG H&L (HRP)	Abcam	ab97051	1:4,000-10,000
Rabbit Anti-Mouse Actin	Millipore Sigma	A2103	1:4,000
Rabbit Phospho-SAPK/JNK (Thr183/Tyr185) Polyclonal Ab	Cell Signaling	4668	1:1,000
Rabbit JNK Polyclonal Ab	Proteintech	10023-1-AP	1:1,000
Mouse Anti-I. scapularis Relish monoclonal Ab	GenScript	N/A	1:500
Cell Dye
Opal™ 520 dye	Akoya Biosciences	FP1487001KT	1:1,500
Opal™ 570 dye	Akoya Biosciences	FP1488001KT	1:1,500
ProLong™ Gold Antifade Mountant	Thermo Scientific	P10144	1 drop / slide
Cell Media
Leibovitz's L-15 Medium, powder	Gibco	41300039	-
L-aspartic acid	Millipore-Sigma	11189	0.449 g/L
L-glutamine	Millipore-Sigma	G8540	0.500 g/L
L-proline	Millipore-Sigma	81709	0.450 g/L
L-glutamic acid	Millipore-Sigma	49449	0.250 g/L
alpha-ketoglutaric acid	Millipore-Sigma	K1128	0.449 g/L
Sodium hydroxide	Millipore-Sigma	S8045	10 N
D-glucose	Millipore-Sigma	G7021	18.018 g/L
FBS (USDA approved; for tick media)	Millipore-Sigma	F0926-500ML	0.1
Bacto™ Tryptose Phophate Broth	BD	260300	0.1
Lipoprotein Concentrate	MP Biomedicals	191476	0.001
Normal rabbit serum	Pel-Freez	31126-5	0.06
Sodium bicarbonate	Millipore-Sigma	S6014	0.0025
HEPES	Millipore-Sigma	H4034	25 mM
CMRL1066 w/L-Glutamine (Powder)	US Biological	C5900	-
Sodium citrate tribasic dihydrate	Millipore-Sigma	S4641	0.7 g/L
Yeastolate	BD	255772	2 g/L
Neopeptone	BD	211681	5 g/L
RPMI-1640 Medium With L-Glutamine	Quality Biological	112-025-101	-
Fetal Bovine Serum (for HL-60s media)	Gemini Bio-Products	100-106	0.1
GlutaMax	Gibco	35050-061	0.01
Rifampicin	Millipore-Sigma	557303	50 mg/ml
Phosphomycin	Millipore-Sigma	P5396	100 mg/ml
Amphotericin B	Gibco	15290-026	1:100
Sodium pyruvate	Millipore-Sigma	P5280	0.8 g/L
Distilled water	Gibco	15-230-147	-
N-Acetyl-α-D-glucosamine	Millipore-Sigma	1079-25GM	-
Albumin, Bovine Fraction V	MP Biomedicals	160069	-
Ampicillin	Millipore-Sigma	A0166	100 mg/ml
Materials
Cellstar® cell culture flasks, 25 cm2	Greiner bio-one	690-160	-
T-25 Vented Flasks	CytoOne	CC7682-4825	-
Cell culture plate with lid (6 well, flat bottom)	Millipore-Sigma	SIAL0516	-
Costar® cell culture plate with lid (24 well, flat bottom)	Corning	CLS3526-1EA	-
NuPAGE™ 4-12% Bis-Tris Protein Gels, 1.5 mm, 10-well	Thermo Scientific	NP0335BOX	-
Mini-Protean® TGX™ gels	Biorad	456-9034	-
Trans-blot® Turbo™ Tranfer pack, 0.2 µm PVDF	Biorad	1704156	-
5% Mini-PROTEAN® TBE Gel	Biorad	4565014	-
Biodyne B Precut Nylon Membranes	Thermo Scientific	77016	-
FALCON® 14 ml Polypropylene round-bottom tube	Corning	352059	-
250 mm glass desiccator	Thermo Scientific	08-615B	-
1.5 ml microcentrifuge tubes	Thermo Scientific	1148T71	-
15 ml conical screw cap tubes	USA Scientific	5618-8261	-
50 ml conical screw cap tubes	USA Scientific	5622-7270	-
500 ml vacuum filter/storage bottle system, 0.2 µm	Corning	430773	-
Rnase-free disposable pellet pestles	Thermo Scientific	12-141-368	-
27 gauge, 1/2" needle	BD	305109	-
Siliconized tips	VWR	53503-800	-
Microcentrifuge Tubes with Socket Screw-Cap	VWR	89004-304	-
Non-stick RNAase-free 1.5 mL microtubes	Ambion	AM12450	-
Fisherbrand™ Superfrost™ Plus Microscope Slides	Thermo Scientific	12-550-15	-
Double Sided Tape Mounting Tape Heavy Duty, 164 FT Length, 0.31 Inch/ 8mm Width	3M	B093K3S2QL	-
White Filter Paper for CytoSep™ Single Funnel	Simport Scientific	M965FW	-
Flowmi® 40 uM Cell Strainers	Millipore-Sigma	BAH136800040	-
Reagents
Halt™ phosphatase inhibitor cocktail (100x)	Thermo Scientific	78426	1:100
Halt™ protease inhibitor cocktail (100x)	Thermo Scientific	87786	1:100
10X RIPA	Millipore-Sigma	20-188	1X
Chloroform	Millipore-Sigma	288306	1
Ethyl alcohol, Pure; 200 proof for molecular biology	Millipore-Sigma	E7023-1L	70-100%
Lipofectamine 3000 Reagent	Thermo Scientific	L3000008	7.5 ml/1 ml
TRIzol reagent	Ambion	15596018	-
2X Universal SYBR Green Fast qPCR Mix	Abclonal	RK21203	1X
Isoflurane, USP	MWI Veterinary Supply Co	13985-528-60	0.03
JumpStart™ REDTaq® ReadyMix™ Reaction Mix	Millipore Sigma	P1107	1X
1X PBS	Quality Biological	114-058-101	-
OptiPrep™ Density Gradient Medium	Millipore-Sigma	D1556-250ML	1.09 g/mL in PBS
RNasin® Plus Ribonuclease Inhibitor	Promega	N2611	0.2 U
HyClone™ Water, Molecular Biology Grade	Cytiva	SH3053801	-
Sodium Chloride	Millipore-Sigma	S7653	300 mM
2-βmercaptoethanol	Gibco	21985-023	0.05
6X Laemmli buffer	Alfa Aesar	J60660	1X
Blocking grade blocker, non fat skim milk	Biorad	1706404	0.05
Bovine Serum Albumin	Millipore-Sigma	A2058	0.03
Sodium dodecyl sulfate (SDS)	Millipore-Sigma	L6026	0.001
Paraformaldehyde	Millipore-Sigma	P6148	0.04
Immobilon Forte Western HRP substrate	Millipore-Sigma	WBLUF0100	-
SSC Buffer 20× Concentrate	Millipore-Sigma	S6639	5X
SPRIselect for Size Selection	Beckman Coulter Genomics	B23319	-
FluoSpheresCarboxylate-Modified Microspheres	Thermo Scientific	F8823	1:10,000
RNAscope™ Probe- Is-LOC8025528-C1	Advanced Cell Diagnostics	1215511-C1	2 drops / slide
RNAscope™ Probe- Is-LOC8032444-C2	Advanced Cell Diagnostics	1215521-C2	2 drops / slide
RNAscope™ Probe- Is-LOC8027393-C1	Advanced Cell Diagnostics	1164711-C1	2 drops / slide
RNAscope™ Probe- GFP-C1	Advanced Cell Diagnostics	409011-C1	2 drops / slide
RNAscope™ Probe- GFP-C2	Advanced Cell Diagnostics	409011-C2	2 drops / slide
Glycogen, RNA grade	Thermo Scientific	R0551	1 mg
BbsI-HF	New England Biolabs	R3539S	10 u/mg of DNA
Gum rosin	Millipore-Sigma	60895	75% (3/4 parts)
Beeswax	Thermo Scientific	S25192A	25% (1/4 parts)
Commercial Assays
Richard-Allan Scientific™ Three-Step Stain Set	Thermo Scientific	3300	-
Pure Link RNA mini kit	Ambion	12183025	-
Silencer™ siRNA Construction Kit	Thermo Scientific	AM1620	-
Verso cDNA Synthesis Kit	Thermo Scientific	AB-1453B	-
RNAscope® Multiplex Fluorescent Reagent Kit V2	Advanced Cell Diagnostics	323100	-
Pierce BCA Protein Assay Kit	Thermo Scientific	23227	-
Pierce ECL Western Blotting Substrate	Thermo Scientific	32106	-
Standard Macrophage Depletion Kit (Clodrosome® + Encapsome®)	Encapsula NanoSciences LLC	CLD-8901	1:5 in PBS
Endofree Plasmid Maxi Kit	Qiagen	QGN-12362	-
QIAamp® DNA Mini Kit	Qiagen	51304	-
QIAprep® Spin Miniprep Kit	Qiagen	27106	-
Mycoplasma testing kit	Southern Biotech	13100-01	-
SF Cell Line 4D-NucleofectorTM X Kit L	Lonza Bioscience	V4XC-2012	-
NEBNext® Ultra™ II Directional RNA Library Prep Kit for Illumina®	New England Biolabs	E7760S	-
Equipment
4D-NucleofectorTM System	Lonza Bioscience	AAF-1002	-
Nanoject III	Drummond Scientific Company	3-000-207	-
Epredia™ Cytospin™ 4 Cytocentrifuge	Thermo Scientific	A78300003	-
CFX96 Touch Real-Time PCR Detection System	Biorad	Discontinued	-
C1000 Touch Thermocycler	Biorad	1851148	-
Percival I30BLL incubator	Percival	I30BLL	-
Vannas Spring Scissors - 4mm Cutting Edge	Fine Science Tools	15018-10	-
HybEZ™ II Oven	Advanced Cell Diagnostics	321719	-
Carl Zeiss™ Primo Star™ HAL/LED Microscope	Carl Zeiss	415500-0057-000	-
Axiocam 305 color camera	Carl Zeiss	426560-9030-000	-
Plasmids
SP-dCas9-VPR	Addgene	63798	-
pLibTB.1_ISCW_025	Perrimon laboratory	N/A	-
Cell Lines
I. scapularis ISE6 cells	Ulrike Munderloh, University of Minnesota	ISE6	-
I. scapularis IDE12 cells	Ulrike Munderloh, University of Minnesota	IDE12	-
HL-60	ATCC	CCL-240	-
Organisms
I. scapularis nymph ticks	Tick Lab, Oklahoma State University	N/A	-
I. scapularis nymph ticks	Ulrike Munderloh, University of Minnesota	N/A	-
C57BL6J mice	University of Maryland, Baltimore	N/A	-
C57BL6J mice	Jackson Laboratories	#000664	-
C3H/HeJ mice	Jackson Laboratories	#000659	-
A. phagocytophilum HZ	Ulrike Munderloh, University of Minnesota	N/A	-
B. burgdoferi B31 clone MSK5	Jon Skare, Texas A&M University Health Science Center	N/A	-
One Shot Top10 Chemically Competent E. Coli	Thermo Scientific	C404003	-
Software
VectorBase v63	https://vectorbase.org/vectorbase/app	N/A	-
FlyBase vFB2023_02	https://flybase.org/	N/A	-
InterPro	https://www.ebi.ac.uk/interpro/	N/A	-
UniProt v2023_02	https://www.uniprot.org/	N/A	-
Single-Cell RNA-seq data portal of DRSC/Perrimon lab	https://www.flyrnai.org/scRNA/blood/	N/A	-
ImageJ v1.53t	https://imagej.nih.gov/ij/	N/A	-
GraphPad Prism v9.1.2	https://www.graphpad.com/	N/A	-
Graphpad Quick Cals Outlier Calculator	https://www.graphpad.com/quickcalcs/Grubbs1.cfm	N/A	-
ZEN v3.6.095.08000	https://www.micro-shop.zeiss.com/en/us/softwarefinder/software-categories/zen-blue/zen-blue-pro/	N/A	-
