# Supplementary material for: Tick hemocytes have a pleiotropic role in microbial infection and arthropod fitness
Source: Nat Commun. 2024 Mar 8;15:2117. doi: 10.1038/s41467-024-46494-3 (PMC10923820; doi:10.1038/s41467-024-46494-3)
Supplement: Supplementary file 18 — Source Data [file 41467_2024_46494_MOESM18_ESM.xlsx]

## Sheet: Fig. 1
Figure 1b
	Total hemocytes				Prohemocytes				Plasmatocytes				Granulocytes
	Unfed	Partially fed	Engorged		Unfed	Partially fed	Engorged		Unfed	Partially fed	Engorged		Unfed	Partially fed	Engorged
	2520	2816	2790		16.41	5.56	7.34		5.47	20	19.27		78.13	74.44	73.39
	1440	2960	3600		15.83	8.79	4.35		5	18.68	27.33		79.17	72.53	68.32
	1680	2464	2300		17.32	8.13	5.19		7.09	22.76	25.97		75.59	69.11	68.83
	2160	2288	3200		16.98	7.69	5.8		9.43	18.27	23.19		73.58	74.04	71.01
	2040	2880	3060		16.53	10.96	3.7		9.09	17.81	27.16		74.38	71.23	69.14
	1200	2720	3510		12.8	8.51	4.55		5.6	14.89	22.73		81.6	76.6	72.73
	1800	2728	2600		10.94	9.02	4.35		5.47	15.79	24.64		83.59	75.19	71.01
	1920	3280	2900		14.44	7.41	4.81		5.56	18.52	24.04		80	74.07	71.15
	1400	2500	3000		11.36	7.95	4.26		3.98	22.73	21.28		84.66	69.32	74.47
	1500	2880	2700		12.68	7.46	2.6		7.75	20.15	18.18		79.58	72.39	79.22
	1213	2600	3100		13.99	5.88	6.17		4.66	20.59	22.22		81.35	73.53	71.6
	1700	2040	3168		12.93	7.58	5.8		4.76	18.94	21.74		82.31	73.48	72.46
	1800	2900	3520		12.24	6.98	1.67		4.59	18.6	25		83.16	74.42	73.33
	1600	2040	3190		16.67	5.59			6.67	22.98			76.67	71.43
	2700	2160	2400		19.15	7.04			7.09	22.11			73.76	70.85
	2300	2000	2500		12.79	6.98			5.81	23.26			81.4	69.77
	2500	1900	2600		15.68	7.05			6.49	21.79			77.84	71.15
	2200	1800	2800		18				9				73
	2400	2100	3100		18.6				8.53				72.87
	2400		3120		16.75				7.11				76.14
	2600		3240
	2100		2640
	2300		3000
	2000		3060
	2500		3180
	2100
	2300
	3000
	1500
	1200
	1700
	1800
	1900
	2100
	1375
	1352
	1550
	1750
	1475
	1900
Figure 1d
	4cl1				ahcy				g6pc				impdh
	Unfed	Partially fed	Engorged		Unfed	Partially fed	Engorged		Unfed	Partially fed	Engorged		Unfed	Partially fed	Engorged
	0.94134	9.53202	5.99809		0.72905	7.02297	3.37047		0.99075	1.5791	2.78085		0.74308	10.3991	9.70911
	0.74032	8.92481	4.71439		0.88634	5.31259	2.84691		1.66684	0.81426	1.46436		1.28999	1.35597	6.18332
	0.9953	1.64849	5.56844		1.15314	4.06532	2.76102		1.87997	2.31781	2.23043		1.13705	12.6977	10.4148
	1.3572	2.00142	4.64209		1.28855	4.61971	2.69749		1.04913	0.82924	4.24915		0.64767	4.62557	18.5854
	1.12723	4.98559	5.95433		0.96172	5.48203	3.14031		0.85672	1.24463	4.38322		0.88811	4.70076	16.2333
	1.63793		8.15206		1.15188		5.01631		0.87659		4.19322		1.00243		14.7612
	0.48948		8.21908		0.65339		4.77479		0.85152		0.8338		1.15011		4.02116
	1.29319				1.58045				0.66403				0.81521
	0.82053				0.69814				0.60275				0.80419
	0.96458				1.46047				1.19952				1.79315
	1.14841				0.78239								1.17691
					1.14128

## Sheet: Fig. 3
Figure 3a
	Anaplasma									Borrelia
	Prohemocytes			Plasmatocytes			Granulocytes			Prohemocytes			Plasmatocytes			Granulocytes
	(-)	Ap		(-)	Ap		(-)	Ap		(-)	Bb		(-)	Bb		(-)	Bb
	5.56	5.04		20	32.37		74.44	62.59		8.62	3.59		31.03	31.28		60.34	65.13
	8.79	3.31		18.68	23.14		72.53	73.55		9.38	4.47		21.88	25.14		68.75	70.39
	8.13	5.07		22.76	29.71		69.11	65.22		9.09	4		22.73	32.67		68.18	63.33
	7.69	3.03		18.27	24.24		74.04	72.73		7.04	4.88		30.99	21.95		61.97	73.17
	8.51	3.25		14.89	18.83		76.6	77.92		7.14	3.79		21.43	22.73		71.43	73.48
	9.02	3.42		15.79	18.8		75.19	77.78		8.77	5.17		24.56	21.55		66.67	73.28
	7.41	3.42		18.52	16.44		74.07	80		4.07	6.78		17.07	21.19		78.86	72.03
	7.95	4		22.73	30.86		69.32	65.14		5.84	5.62		23.36	25.84		70.8	68.54
	7.46	3.25		20.15	32.47		72.39	64.29		2.33	5		27.91	21.67		68.44	73.33
	5.88	3.47		20.59	30.69		73.53	65.84		4.76	5.65		19.05	21.77		76.19	72.58
	7.58	3.59		18.94	32.74		73.48	63.68		5.56	4.86		16.67	27.78		77.78	67.36
	6.98	3.25		18.6	27.64		74.42	69.11		6.56	5.13		24.59	29.91		68.85	64.96
	5.59			22.98			71.43			3.95	5.52		23.73	18.62		71.91	75.86
	7.04			22.11			70.85			7.69	5.19		23.93	20.78		68.38	74.03
	6.98			23.26			69.77
	7.05			21.79			71.15
Figure 3e
		Immune				Proliferative				Metabolism
		Ap	(-)	Bb		Ap	(-)	Bb		Ap	(-)	Bb
	LOC8031828	−0.04	0.22	−0.18		−0.03	0.24	−0.20		−0.04	0.19	−0.15
	LOC8027377	0.07	0.29	−0.36		0.1	0.21	−0.31		0.1	0.13	−0.23
	LOC115310972	−0.07	0.18	−0.11		−0.05	0.2	−0.15		−0.04	0.16	−0.12
	LOC8036642	−0.07	0.73	−0.66		0.04	0.6	−0.63		−0.02	0.52	−0.50
	LOC8043575	−0.05	−0.08	0.13		−0.07	−0.06	0.13		−0.05	−0.08	0.13
	LOC8036638	0	−0.13	0.13		−0.06	−0.07	0.13		−0.04	−0.07	0.12
	LOC8027392	−0.13	0.5	−0.37		−0.07	0.46	−0.39		−0.08	0.35	−0.26
	LOC8040700	−0.10	0.41	−0.30		−0.09	0.4	−0.32		−0.09	0.38	−0.30
	LOC115330164	−0.01	0.48	−0.47		0.02	0.73	−0.75		−0.08	0.67	−0.58
	LOC121836114	0.13	0.32	−0.45		0.1	0.36	−0.46		0.2	0.13	−0.34
	LOC8023507	0.01	−0.07	0.05		−0.01	−0.04	0.05		−0.02	−0.03	0.05

## Sheet: Fig. 4
Figure 4b										Figure 4c
	Uncropped merged figure										hmc			astk
											Unfed	Engorged		Unfed	Engorged
											1.17778	2.12348		0.7685	1.1758
											1.20282	2.43713		1.42215	1.58862
											0.60134	2.06763		1.47184	1.23366
											0.77027	2.89669		1.18852	1.25494
											0.95794	2.59265		0.41863	1.71029
											1.05202	2.73474		0.78064	1.89346
											0.91721			1.36804
											1.38577			0.8845
											1.18973			1.3227
										Figure 4d
											Total hemocytes
											Control	CLD
											2520	1800
											2640	1320
											2400	1650
											2280	1430
											2160	1440
											2280	1680
											2400	1560
											2520	1740
											2760	1500
Figure 4e										Figure 4f
	Prohemocytes			Plasmatocytes			Granulocytes				hmc			astk
	Control	CLD		Control	CLD		Control	CLD			Control	CLD		Control	CLD
	5.41	2.25		24.32	15.73		70.27	82.02			0.61814	0.27978		0.4456	0.55779
	4.82	2.5		25.3	22.5		69.88	75			1.16023	0.53947		0.8684	0.35987
	3.95	3.25		25	20.33		71.05	76.42			1.43146	0.18241		0.96345	0.23074
	4.51	2.86		26.32	18.57		69.17	78.57			0.38988	0.13841		0.91796	0.10231
	7.41	5.88		27.78	15.69		64.81	78.43			2.17527	0.1607		2.65285	0.42975
	8.04	4.42		26.79	16.81		65.18	78.76			2.13194	0.16426		1.51922	0.19435
	6.82	5.07		25.76	14.49		67.42	80.43			0.9361	0.72496		0.43771	0.94285
	6.19	4.12		26.8	19.59		67.01	76.29			0.57551	0.4435		1.6564	0.82369
		4.43			18.99			76.58			1.08186	1.4993		1.94342	0.49872
											1.53822	1.40595		1.13125	0.59414
Figure 4g					Figure 4h						1.13379	0.33418		1.43497	0.77432
	Ap16S					Weight					0.89253	0.04465		0.73762	0.40676
	Control	CLD				Control	CLD				0.66327	0.05001		1.01799	0.81994
	1.50506	0.31485				3	3				0.90413	0.46955		1.71438	0.11355
	0.28964	0.28901				5	3				0.51394	0.35517		0.50207	0.65884
	2.18588	0.03487				5	3				1.3808	0.45133		1.39978	0.68147
	2.88495	0.42529				5	3				0.99368	0.11143		0.99202	1.2645
	2.76398	0.04369				5	4				1.40429	0.10242		0.35318	0.11798
	0.91755	0.03514				4	2					0.52858			0.06457
	1.01833	0.35411				3	5					0.07649			0.68678
	0.33609	0.04439				2	3
	2.88639	0.03387				5	2			Figure 4i
	0.23133	2.31277				5	3					Control	CLD
	0.62766	0.13995				2	3				molted	20	11
	1.08724	1.57394				5	4				not molted	7	17
	1.46662	0.18075				5	1
	2.30646	0.74989				4	5
	0.82898	2.76093				5	1
	0.48748	0.88256				1	3
	0.67486	0.09634				4	2
	0.49812	1.64743				4	1
	2.21105	1.8073				3	1
	0.50376	0.47724				3	2
	2.03139					2	1
	0.9144					3	2
	0.41301					4	3
	0.41915					2	1
	0.83108					3	3
	2.26497					4
	2.04024					2
	1.64493					2
						2
						4
						1
						3
						3
						1

## Sheet: Fig. 5
Figure 5a						Figure 5b										Figure 5c				Figure 5d
	total hemocytes						Prohemocytes			Plasmatocytes			Granulocytes				astk				total hemocytes
	BSA 5 ng	rAstk 0.05 ng	rAstk 0.5 ng	rAstk 5 ng			BSA	rAstk		BSA	rAstk		BSA	rAstk			sc-astk	si-astk			sc-astk	si-astk
	1691	1525	2948	4190			20.41	12.78		19.39	27.22		60.2	60			1.68727	0.59213			2760	1320
	1781	2225	2178	3251			16.48	12.73		24.18	26.06		59.34	61.21			0.49094	0.29818			2520	1440
	2782	1980	1800	3548			17.36	11.83		19.44	21.3		63.19	66.86			0.95676	0.46854			2420	1200
	2655	2745	2100	1560			20.63	12		16.25	22		63.13	66			1.06149	0.3171			1800	1320
	2260	3000	1970	2503			20.1	11.8		19.07	22.98		60.82	65.22			2.92278	0.50341			1920	1430
	2980	2132	1237	3701			25.75	16.04		14.37	25.13		59.88	58.82			1.67381	0.37716			2200	1440
	1716	1437	3148	1812			24.39	12.33		15.24	19.86		60.37	67.81			0.27609	0.13692			2520	1680
	1270	1713	1217	3322			23.33	13.21		15.33	20.75		61.33	66.04			0.48225	0.23006			2400	1080
	2080	1404	1264	2817			17.89	9.57		10.57	16.52		71.54	73.91			1.82494	0.78226			2280
	1550	2160	2160	4440			23.19	16.23		18.84	25.97		57.97	57.79			1.77592	0.1953
	2256	1680	4650	3390													1.70651	0.23094
	2250	3030	2420	2610		Figure 5e											0.94872	0.62222
	1145	1320	4290	3470			Prohemocytes			Plasmatocytes			Granulocytes				1.32464	0.91838
	1754	3540	4410	4510			sc-astk	si-astk		sc-astk	si-astk		sc-astk	si-astk			1.29526	0.80381
	2212			2724			3.64	8.93		21.82	19.64		74.55	71.43			1.06465	0.9367
	1484			1580			2.78	6.67		25	18.33		72.22	75			0.6012	0.20637
	1166			1860			5	7.25		25	17.39		70	75.36			0.71189
	1398			2907			2.92	6.92		27.74	20.75		69.34	72.33			0.85783
	1474			1895			4.13	8.93		25.62	17.86		70.25	73.21			0.52045
	1000			2013			5.71	7.35		28.57	22.79		65.71	69.85			0.99645
	2430			2320			4.55	7.35		31.82	26.47		63.64	66.18
				1134			6.45	9.09		27.42	28.28		66.13	62.63
				2310			4.92	6.94		32.79	23.61		62.3	69.44
				1552			5	7.94		30	23.81		65	68.25
							6.61			29.75			63.64
							4.31			35.34			60.34
Figure 5f						Figure 5g										Figure 5h
	weight							scAstk	siAstk								Anaplasma acquisition
	sc-astk	si-astk					molted	21	13								astk			Ap16s
	5	3					not molted	6	18								sc-astk	si-astk		sc-astk	si-astk
	3	3															1.46249	0.3392		0.48169	0.31179
	5	2															0.81069	0.21109		2.60223	0.3132
	5	2															0.77522	0.60857		0.96216	1.1528
	5	4															1.82898	1.05226		0.5811	0.52302
	5	3															0.4815	0.17824		1.00611	0.36275
	4	4															0.77301	0.39627		1.98251	0.71957
	3	2															0.77602	0.94361		0.46777	0.76234
	2	3															0.69827	0.62671		1.99431	1.18306
	5	5															1.13412	0.47575		0.76684	1.17459
	5	3															1.84386	0.748		0.41093	0.63851
	3	2															0.49707	0.61927		0.63819	0.20823
	3	2															1.31123	0.35517		2.94069	1.24465
	3	4															0.93505	1.13812		1.38439	0.39639
	4	3															0.6855	1.23864		1.63229	0.2262
	2	1															0.8623	0.8557		0.50378
	3	1															1.32745			1.47169
	4	2																		0.52256
	3	1																		1.48105
	4
	3
	4
	3
	4
	3
	4
	5
	2
	3

## Sheet: Fig. 6
Figure 6a				Figure 6b
	hmc				Uncropped blots																											N-Rel
	sc-hmc	si-hmc																														sc-hmc	si-hmc
	0.98862	0.43371																														1	0.575262
	1.08385	0.51509																														1	0.878051
	0.82033	0.51468																														1	1.65383
	1.00023	0.51052																														1	1.03107
	1.00982	0.53635
	1.12635	0.32239
	0.99414	0.22891																														p-JNK
	0.97594	0.21835																														sc-hmc	si-hmc
	0.97872	0.2185																														1	0.380772
	1.0395	0.2193																														1	0.619817
	1.02046	0.32395																														1	0.626752
	0.99277																															1	0.417917
Figure 6d										Figure 6e										Figure 6f				Figure 6g					Figure 6h
	CRISPRa-ISE6										siRNA-ticks										weight					scHml	siHml			Anaplasma acquisition
	hmc			jnk			jun				hmc			relish			jun				sc-hmc	si-hmc			molted	19	12			hmc			Ap16S
	ctrl-sgRNA	hmc-sgRNA		ctrl-sgRNA	hmc-sgRNA		ctrl-sgRNA	hmc-sgRNA			sc-hmc	si-hmc		sc-hmc	si-hmc		sc-hmc	si-hmc			3	3			not molted	5	13			sc-hmc	si-hmc		sc-hmc	si-hmc
	1.18617	3.79215		0.928659	1.75155		0.826459	1.41236			0.91024	0.59307		1.1006	2.27453		1.38369	1.45146			6	2								0.91031	0.69519		0.83666	32.9596
	0.904158	2.24048		1.2069	1.49427		1.29062	1.22368			0.57858	0.54241		0.49106	1.07478		0.69931	0.91982			3	5								0.7504	0.83446		0.96625	139.135
	0.88945	4.08575		0.574199	1.86792		0.779569	1.26147			1.14965	0.57706		0.70959	0.61934		0.84016	0.7991			4	2								1.07027	0.7722		0.86422	63.3248
	1.0483	4.1631		1.55385	1.2517		1.20261	1.56372			1.2672	0.45707		1.79298	1.22647		1.2816	0.49742			3	2								1.41958	0.5113		1.07864	20.8021
	0.978068	4.41886		1.10046	1.46491		0.850255	1.23277			1.30761	0.77321		1.21092	0.90905		1.39172	0.59994			2	3								1.02552	0.8445		1.32697	5.14436
	1.02421	3.80763		1.0262	1.39932		1.05708	2.00798			1.31753	0.72873		1.14542	1.1		0.24088	0.78573			4	3								1.68318	0.29181		0.44561	2.77615
	0.649269	3.23019		1.08493	1.22351		0.945028	1.80184			1.02532	0.38672		0.71761	1.03887		0.80835	0.70136			3	2								0.46639	0.71103		2.84202	2.13327
	1.09979	4.44329		0.803159	1.1244		0.969098	1.43108			1.34336	0.65055		1.05228	0.55994		1.42304	0.20377			2	3								1.60266	0.56702		1.95661	39.1806
	1.398	2.60793		1.01622	1.13942		0.954151	1.3191			1.13978	0.38114		1.00896	0.82519		1.66562	0.90837			3	1								0.8146	0.79049		0.91528	4.85986
		5.67655					1.27325	1.37818			0.81513	0.90372		1.21459	0.42094		0.82846	0.13994			5	2								1.0602	0.99746		3.34667	2.19311
											0.59119	0.74463		1.13307	0.81964		1.80364	0.36797			6	1								0.92033			0.13175
											0.71598	0.76836		1.27848	1.27349		2.34672	1.38622			2	1
											0.55871	0.5703		0.89176	1.33718		1.13872	0.58339			3	2
											1.64152	0.44287		0.7367	0.31775		2.50225	0.34695			5	3
											1.79413	0.39725		1.43646	1.15284		0.82833	0.15238			3	2
											0.82271	0.61511		0.58406	0.95269		0.43636	0.51525			3	5
											0.54801	0.81058		1.4191	2.10036		0.41375	0.85345			3	3
											0.97031	1.02718			0.89236			0.39162			5	2
											1.94031										3	6
																						2
																						1
																						2

## Sheet: Suppl. Fig. 1
Supplementary Fig. 1d
	Hemocyte sizes
	Prohemocytes	Plasmatocytes	Granulocytes
	8.2	20.1	18.3
	7.8	21.1	16.7
	8.3	28.3	19.5
	6.5	27.2	19.5
	10.2	28.6	14.1
	6.3	18.9	19.3
	9.9	17.6	17.3
	7.7	19.1	20.8
	8.4	15.8	11.6
	10	16.7	15.1
	7.6	31.2	19.1
	10.6	27.7	20.2
	5.7	30.1	18.8
	6.3	25.6	16.7
	8.5	23.3	15.7
	9.6	25.1	20
	8.6	23.4	17.3
	6.4	15.2	14.6
	5.8	14.8	17.1
	5.9	30.5	15.5
	8.4	15.1	10.4
	9.1	23.3	13.2
	6.7	15.6	12.9
	6.5	16.2	11.8
	8.8	16.9	12.7
	7.9	20.1	13.5
	7.2	19.6	13.3
	12.5	18	12.2
	12.5	20.7	21.2
	8.6	19.1	19.37
	10.9	18	19.24
	11.1	23	22.8
	11.1	16.2	17.8
		23.6	20.4
			21.2
			13.8

## Sheet: Suppl. Fig. 2
Supplementary Fig. 2
	Secreted	LOC8053283-ixodidin	0.74
		LOC8040700-microplusin	2.05
		LOC8043575-microplusin	-3.58
		LOC8043577-microplusin	-4.69
		LOC8036639-ctenidin-1-like	-1.93
		LOC120843582-defensin	-2.34
		LOC120843595-defensin-like	1.04
		LOC115328740-lysozyme-like protein-1	2.77
		LOC8027575-protein D1	0.708256
		LOC8032444-astakine	1.83
		LOC8052190-hemocytin	2.28
		LOC8025528-hemocytin	1.15
		LOC8024138-cathepsin B	1.65863
		LOC8025779-cathepsin O	0.388481
		LOC8037445-cathepsin L	0.572815
		LOC8038668-cathepsin D	2.03178
	JNK	LOC8034306-jnk	0.45
		LOC8044067-c-jun	-0.66
		LOC121835354-ap1 complex subunit mu-1	0.4
		LOC120838652-ap1 complex subunit sigma-2	0.4
		LOC8053566-forkhead box protein O	-0.7
		LOC8036520-puckered	1.33
	JAK/STAT	LOC8053058-stat	0.69
		LOC8025354-dome1	1.02
	TOLL	LOC8024358-pelle	0.59
		LOC8037173-tlr9	-3.39
		LOC8026298-tlr9	-1.99
		LOC8036039-toll	1.23
		LOC120838967-toll	1.33
		LOC11531692-tlr2	-1.6
		LOC802849-toll	-0.94
		LOC8030058-tlr2 type 2	0.94
		LOC8036317-tlr tollo	0.54
	IMD	LOC8050569-xiap	2.36
		LOC8042426-tak1	0.55
		LOC8053243-bendless	0.98
		LOC8041162-subolesin/akirin-2	-1.3
		LOC120839968-kenny	0.91
		LOC8051847-uev1a	1.31
		LOC8027946-ikkβ	1.4
		LOC8027712-croquemort	2.6182

## Sheet: Suppl. Fig. 3
Supplementary Fig. 3a					Supplementary Fig. 3b					Supplementary Fig. 3c
	osa					runx					frizzled
	Unfed	Partially fed	Engorged			Unfed	Partially fed	Engorged			Unfed	Partially fed	Engorged
	0.71428	0.36672	0.18991			0.60679	0.908	0.10506			1.43445	0.45692	0.13689
	1.1974	0.36038	0.16233			0.89774	1.099	0.12044			1.24679	0.33061	0.19646
	1.27353	0.65634	0.23906			1.97371	0.97661	0.07741			1.1922	0.71925	0.30915
	0.71156	1.4677	0.23823			0.5131	1.881	0.13372			0.89375	0.74794	0.31799
	0.95349	1.72788	0.23318			0.89334		0.1054			0.49627	0.63035	0.35254
	0.99631		0.21517			1.85565		0.05801			0.68535	0.89755	0.39095
	1.22408		0.27845			0.75465		0.38984			1.27025		0.30834
	1.49409					1.23391					0.59444
	1.05228					1.17432					0.6106
	0.56111										1.88149
	1.25776										1.15645
											1.53793

## Sheet: Suppl. Fig. 9
Supplementary Fig. 9a				Supplementary Fig. 9b
	Total hemocytes				Total hemocytes
	(-)	Ap			(-)	Bb
	2760	2280			3800	3400
	2520	2160			3240	3000
	2420	2920			2900	2760
	2200	2040			2600	3200
	2160	2040			2880	3760
	2280	2160			3500	2960
	2400	2760			3240	2400
	2520	2280			3000	3600
	2760	2520			2760	2700
	2640	2400			3840	3120
	2520	2280				2760
	2760	2400				2160
	2400

## Sheet: Suppl. Fig. 10
Supplementary Fig. 10a									Supplementary Fig. 10b
	Uncropped merged figure									Uncropped merged figure

[truncated: 9 more sheets: Suppl. Fig. 11, Suppl. Fig. 12, Suppl. Fig. 13, Suppl. Fig. 14, Suppl. Fig. 15, Suppl. Fig. 16, Suppl. Fig. 17, Suppl. Fig. 18, Suppl. Fig. 19]
